# Supplementary material for: IGHMBP2 deletion suppresses translation and activates the integrated stress response
Source: bioRxiv. 2023 Dec 12:2023.12.11.571166. Preprint. [Version 2] doi: 10.1101/2023.12.11.571166 (PMC10760061; doi:10.1101/2023.12.11.571166)
Supplement: Supplement 1 [file media-1.xlsx]

## Sheet: KO_CLONE_1
ENSEMBL	gene_name	interaction_baseMean	interaction_log2FoldChange	interaction_lfcSE	interaction_stat	interaction_pvalue	interaction_padj	RNA_baseMean	RNA_log2FoldChange	RNA_lfcSE	RNA_pvalue	RNA_padj	RIBO_baseMean	RIBO_log2FoldChange	RIBO_lfcSE	RIBO_pvalue	RIBO_padj	interaction_log10_padj	RNA_log10_padj	RIBO_log10_padj	transcript_biotype	Tx_class	fTX_class	n (3 or 4 clones out of 4 are Not significant)
ENSG00000000419.12	DPM1	535.791	-0.64206	0.27096	7.15656	0.127842	0.999981	618.798	0.288292	0.214705	0.0410968	0.351437	275.364	-0.0581633	0.11367	0.37418	0.999836	8.3391e-06	0.454153	7.12942e-05	protein_coding	Not_significant	Not_significant	4
ENSG00000000457.13	SCYL3	149.716	-0.620581	0.325935	4.89656	0.298077	0.999981	520.066	-0.0659916	0.137824	0.533067	0.947463	43.0381	-0.0605156	0.142462	0.134638	0.936479	8.3391e-06	0.0234376	0.028502	protein_coding	Not_significant	Not_significant	4
ENSG00000000460.16	C1orf112	329.994	-0.0343336	0.197259	5.00051	0.287245	0.999981	1067.77	-0.0879646	0.126522	0.385269	0.883671	102.468	-0.0212884	0.117393	0.68459	0.999836	8.3391e-06	0.0537093	7.12942e-05	processed_transcript	Not_significant	Not_significant	4
ENSG00000001036.13	FUCA2	685.458	-0.0730875	0.179339	1.35248	0.852411	0.999981	1852.87	0.136382	0.135679	0.205782	0.733164	248.6	0.0626453	0.116605	0.344557	0.999836	8.3391e-06	0.134799	7.12942e-05	protein_coding	Not_significant	Not_significant	4
ENSG00000001084.10	GCLC	287.64	-0.296943	0.206176	7.82992	0.0980111	0.999981	853.436	-0.0160877	0.123043	0.869719	0.993772	96.8476	-0.0527244	0.129482	0.315174	0.999836	8.3391e-06	0.0027132	7.12942e-05	retained_intron	Not_significant	Not_significant	4
ENSG00000001167.14	NFYA	473.12	0.130158	0.184031	2.80618	0.590766	0.999981	1468.77	-0.0317131	0.122385	0.748138	0.983839	153.049	0.0317713	0.115412	0.58062	0.999836	8.3391e-06	0.00707592	7.12942e-05	protein_coding	Not_significant	Not_significant	4
ENSG00000001497.16	LAS1L	1101.83	0.124473	0.19193	0.595984	0.963509	0.999981	3016.6	-0.256765	0.147798	0.0311132	0.298888	395.706	-0.0704726	0.114674	0.302759	0.999836	8.3391e-06	0.524491	7.12942e-05	protein_coding	Not_significant	Not_significant	4
ENSG00000001630.15	CYP51A1	229.184	0.487784	0.273348	5.39388	0.249216	0.999981	254.995	-0.252889	0.2004	0.058287	0.421153	118.749	0.0279117	0.11877	0.607233	0.999836	8.3391e-06	0.37556	7.12942e-05	protein_coding	Not_significant	Not_significant	4
ENSG00000001631.15	KRIT1	277.352	0.0276016	0.423877	1.0355	0.904367	0.999981	941.923	0.0898827	0.173652	0.420359	0.904056	81.8252	0.0455272	0.127832	0.366374	0.999836	8.3391e-06	0.0438045	7.12942e-05	protein_coding	Not_significant	Not_significant	4
ENSG00000002549.12	LAP3	749.02	-0.212261	0.149843	3.06745	0.546602	0.999981	1605.1	-0.00982437	0.11935	0.921268	0.994956	312.48	-0.084511	0.121319	0.244197	0.999836	8.3391e-06	0.00219627	7.12942e-05	protein_coding	Not_significant	Not_significant	4
ENSG00000002586.18	CD99	415.854	0.0684877	0.264252	1.86772	0.760073	0.999981	1126.6	-0.00935158	0.139711	0.930693	0.995274	150.65	0.0237185	0.114207	0.673607	0.999836	8.3391e-06	0.00205721	7.12942e-05	protein_coding	Not_significant	Not_significant	4
ENSG00000002586.18_PAR_Y	CD99	427.339	0.521536	0.273659	4.60649	0.330107	0.999981	1131.56	0.00806304	0.140524	0.939613	0.996058	157.373	0.345618	0.285896	0.0106235	0.374545	8.3391e-06	0.00171536	0.426496	protein_coding	Not_significant	Not_significant	4
ENSG00000002822.15	MAD1L1	559.111	0.269939	0.278977	1.15174	0.885978	0.999981	1941.63	-0.149018	0.159018	0.196581	0.720982	160.641	0.0174236	0.112382	0.761232	0.999836	8.3391e-06	0.142076	7.12942e-05	processed_transcript	Not_significant	Not_significant	4
ENSG00000002834.17	LASP1	1857.86	0.380536	0.237855	2.78892	0.593747	0.999981	6667.71	-0.076047	0.13161	0.462942	0.921943	513.327	0.139165	0.154161	0.0829868	0.813906	8.3391e-06	0.0352961	0.089426	protein_coding	Not_significant	Not_significant	4
ENSG00000002919.14	SNX11	206.484	0.257654	0.37801	3.15517	0.532202	0.999981	909.65	0.084855	0.150078	0.441903	0.914254	40.5089	0.0443897	0.133182	0.258666	0.999836	8.3391e-06	0.0389331	7.12942e-05	protein_coding	Not_significant	Not_significant	4
ENSG00000003056.7	M6PR	780.09	-0.0884452	0.182705	3.63344	0.45788	0.999981	2229.94	-0.043177	0.119346	0.661731	0.966929	271.007	-0.0432002	0.112515	0.541198	0.999836	8.3391e-06	0.0146053	7.12942e-05	protein_coding	Not_significant	Not_significant	4
ENSG00000003393.14	ALS2	400.873	-0.186464	0.249977	2.6655	0.615265	0.999981	1790.73	0.0161555	0.125918	0.855709	0.993715	76.2761	-0.0149408	0.119931	0.742501	0.999836	8.3391e-06	0.00273815	7.12942e-05	protein_coding	Not_significant	Not_significant	4
ENSG00000003400.14	CASP10	184.945	0.163229	0.3162	0.903293	0.924088	0.999981	687.201	0.0982772	0.137231	0.359353	0.865456	48.7457	0.0397615	0.130598	0.319545	0.999836	8.3391e-06	0.0627552	7.12942e-05	protein_coding	Not_significant	Not_significant	4
ENSG00000003402.19	CFLAR	561.734	-0.147242	0.168965	5.75312	0.21836	0.999981	2101.78	0.20381	0.131351	0.0583503	0.421166	146.587	0.0378842	0.116715	0.505841	0.999836	8.3391e-06	0.375547	7.12942e-05	protein_coding	Not_significant	Not_significant	4
ENSG00000003436.14	TFPI	140.388	-0.562204	0.45325	2.67576	0.613464	0.999981	291.487	0.461245	0.297837	0.0117666	0.162354	59.4879	0.0199282	0.122629	0.643567	0.999836	8.3391e-06	0.789538	7.12942e-05	protein_coding	Not_significant	Not_significant	4
ENSG00000003509.15	NDUFAF7	169.48	-0.112887	0.259722	0.835412	0.933639	0.999981	441.177	0.097027	0.144866	0.372932	0.875192	63.1167	0.0112719	0.120439	0.788217	0.999836	8.3391e-06	0.0578965	7.12942e-05	nonsense_mediated_decay	Not_significant	Not_significant	4
ENSG00000003756.16	RBM5	780.806	0.0959022	0.149464	4.16327	0.38436	0.999981	3138.43	0.04881	0.114631	0.579122	0.954471	182.624	0.0669048	0.12528	0.291561	0.999836	8.3391e-06	0.0202374	7.12942e-05	protein_coding	Not_significant	Not_significant	4
ENSG00000004059.10	ARF5	1299.6	0.0900271	0.224648	1.5091	0.825028	0.999981	2551.25	-0.0708979	0.143063	0.510339	0.939109	565.542	0.0052534	0.0942291	0.931754	0.999836	8.3391e-06	0.0272842	7.12942e-05	protein_coding	Not_significant	Not_significant	4
ENSG00000004142.11	POLDIP2	1299.37	-0.207916	0.214703	3.24687	0.517394	0.999981	4793.52	-0.0755162	0.135884	0.47414	0.927903	345.767	-0.147845	0.148596	0.0762602	0.797812	8.3391e-06	0.0324975	0.0980995	protein_coding	Not_significant	Not_significant	4
ENSG00000004399.12	PLXND1	774.841	0.310267	0.274347	2.42837	0.657506	0.999981	3802.61	-0.441585	0.159995	0.000812981	0.0228325	114.096	-0.0309818	0.121551	0.530271	0.999836	8.3391e-06	1.64145	7.12942e-05	protein_coding	Not_significant	Not_significant	4
ENSG00000004455.16	AK2	3804.05	0.0884647	0.180235	1.57309	0.81362	0.999981	13813.1	-0.0513472	0.123486	0.607321	0.958466	1034.25	0.022763	0.0947525	0.697175	0.999836	8.3391e-06	0.0184232	7.12942e-05	protein_coding	Not_significant	Not_significant	4
ENSG00000004478.7	FKBP4	2016.01	0.197166	0.187902	1.33745	0.85499	0.999981	5723.42	-0.307833	0.164782	0.0147093	0.18874	704.434	-0.0933886	0.104608	0.19328	0.999836	8.3391e-06	0.724137	7.12942e-05	protein_coding	Not_significant	Not_significant	4
ENSG00000004487.15	KDM1A	2652.58	0.138236	0.159815	0.749539	0.945082	0.999981	7972.21	-0.244649	0.144574	0.0307964	0.296627	883.864	-0.0765476	0.101407	0.269456	0.999836	8.3391e-06	0.527789	7.12942e-05	protein_coding	Not_significant	Not_significant	4
ENSG00000004534.14	RBM6	850.991	0.157421	0.163713	3.54265	0.471424	0.999981	3392.54	-0.0183511	0.114324	0.832905	0.992371	201.826	0.0558824	0.120263	0.36655	0.999836	8.3391e-06	0.00332576	7.12942e-05	protein_coding	Not_significant	Not_significant	4
ENSG00000004700.15	RECQL	141.31	-0.260332	0.526363	0.927118	0.920638	0.999981	245.406	0.0630898	0.184625	0.540194	0.949345	64.5816	-0.00204085	0.120255	0.961428	0.999836	8.3391e-06	0.0225759	7.12942e-05	protein_coding	Not_significant	Not_significant	4
ENSG00000004779.9	NDUFAB1	933.304	-0.0697403	0.144617	19.8325	0.000538889	0.0474587	907.968	0.016761	0.12709	0.869893	0.993772	496.293	-0.00356217	0.095491	0.956597	0.999836	1.32368	0.0027132	7.12942e-05	protein_coding	Translation_efficiency_(Ribo:RNA)	Translation_efficiency_(Ribo:RNA)
ENSG00000004864.13	SLC25A13	548.868	0.0468546	0.19644	3.15296	0.532562	0.999981	1736.72	-0.0908869	0.130041	0.381851	0.881092	174.306	-0.0153831	0.110403	0.786077	0.999836	8.3391e-06	0.0549789	7.12942e-05	protein_coding	Not_significant	Not_significant	4
ENSG00000004866.19	ST7	327.575	-0.16569	0.219447	5.50666	0.239144	0.999981	1119.83	0.100881	0.129239	0.332809	0.855672	95.8263	0.00869492	0.117283	0.865818	0.999836	8.3391e-06	0.0676925	7.12942e-05	protein_coding	Not_significant	Not_significant	4
ENSG00000004897.11	CDC27	732.049	-0.127764	0.313688	1.55949	0.816053	0.999981	2762.28	-0.00276493	0.141589	0.983579	0.99912	189.009	-0.0198976	0.114568	0.708678	0.999836	8.3391e-06	0.000382254	7.12942e-05	protein_coding	Not_significant	Not_significant	4
ENSG00000004961.14	HCCS	515.744	0.0741268	0.187341	1.05051	0.902043	0.999981	1180.03	0.15954	0.139733	0.146866	0.647419	207.952	0.131147	0.160885	0.0920174	0.830735	8.3391e-06	0.188815	0.0805376	protein_coding	Not_significant	Not_significant	4
ENSG00000004975.11	DVL2	585.718	-0.144936	0.291495	0.776803	0.941531	0.999981	2116.49	-0.200593	0.152801	0.082661	0.506964	160.328	-0.0951609	0.153577	0.12568	0.920437	8.3391e-06	0.295023	0.0360059	protein_coding	Not_significant	Not_significant	4
ENSG00000005007.12	UPF1	2323.79	0.390264	0.17601	5.65372	0.226544	0.999981	7283.73	-0.223448	0.150183	0.0548253	0.406956	744.886	0.0782132	0.100792	0.310822	0.999836	8.3391e-06	0.390452	7.12942e-05	protein_coding	Not_significant	Not_significant	4
ENSG00000005020.12	SKAP2	151.208	-0.21748	0.396751	2.29718	0.681282	0.999981	420.287	0.376723	0.2363	0.0166454	0.203939	53.6871	0.0491243	0.133514	0.323015	0.999836	8.3391e-06	0.690499	7.12942e-05	protein_coding	Not_significant	Not_significant	4
ENSG00000005022.5	SLC25A5	2285.25	-0.210555	0.171233	1.62038	0.805125	0.999981	6768.67	0.0506783	0.129804	0.676489	0.970259	770.503	-0.0589261	0.0928292	0.376146	0.999836	8.3391e-06	0.0131123	7.12942e-05	protein_coding	Not_significant	Not_significant	4
ENSG00000005059.15	CCDC109B	176.38	-0.15992	0.298871	3.66956	0.452569	0.999981	517.791	0.217694	0.165881	0.0767034	0.488064	59.9631	0.0234821	0.12371	0.583694	0.999836	8.3391e-06	0.311523	7.12942e-05	protein_coding	Not_significant	Not_significant	4
ENSG00000005075.15	POLR2J	706.511	0.314026	0.275908	3.7489	0.441054	0.999981	1322.03	-0.07499	0.138259	0.477854	0.929065	313.941	0.0744249	0.129107	0.258042	0.999836	8.3391e-06	0.0319539	7.12942e-05	protein_coding	Not_significant	Not_significant	4
ENSG00000005100.12	DHX33	434.484	0.132683	0.190888	2.12866	0.71211	0.999981	1779.04	-0.203325	0.131872	0.0558551	0.411288	98.5184	-0.0237133	0.11847	0.643729	0.999836	8.3391e-06	0.385854	7.12942e-05	protein_coding	Not_significant	Not_significant	4
ENSG00000005156.11	LIG3	834.178	-0.0191784	0.171919	2.17462	0.703678	0.999981	2861.67	-0.0904429	0.124508	0.371979	0.87445	243.214	-0.0371914	0.109738	0.548974	0.999836	8.3391e-06	0.0582653	7.12942e-05	protein_coding	Not_significant	Not_significant	4
ENSG00000005175.9	RPAP3	348.009	-0.421574	0.542504	0.720718	0.94875	0.999981	627.012	0.030697	0.19851	0.69998	0.974758	156.793	-0.0368704	0.121215	0.489582	0.999836	8.3391e-06	0.0111032	7.12942e-05	protein_coding	Not_significant	Not_significant	4
ENSG00000005187.11	ACSM3	271.192	-0.50064	0.24631	4.89591	0.298145	0.999981	718.542	-0.162791	0.140948	0.140403	0.635643	99.7462	-0.232358	0.38327	0.0194952	0.509454	8.3391e-06	0.196787	0.292895	protein_coding	Not_significant	Not_significant
ENSG00000005189.19	AC004381.6	262.041	-0.166493	0.233363	2.83765	0.585352	0.999981	912.546	-0.0114198	0.123921	0.908457	0.994553	75.061	-0.0197862	0.120764	0.664024	0.999836	8.3391e-06	0.00237227	7.12942e-05	protein_coding	Not_significant	Not_significant	4
ENSG00000005194.14	CIAPIN1	675.851	0.15142	0.251117	0.670251	0.954946	0.999981	2392.77	-0.0310115	0.136482	0.767748	0.98701	189.783	0.0395835	0.114924	0.492537	0.999836	8.3391e-06	0.00567851	7.12942e-05	protein_coding	Not_significant	Not_significant	4
ENSG00000005206.16	SPPL2B	577.352	0.691311	0.291068	6.6486	0.155665	0.999981	3093.83	-0.208709	0.150244	0.070032	0.465495	59.5641	0.0614885	0.139186	0.190482	0.997702	8.3391e-06	0.332085	0.000999142	processed_transcript	Not_significant	Not_significant	4
ENSG00000005249.12	PRKAR2B	3103.46	0.00530039	0.114154	2.88173	0.577809	0.999981	9159.63	0.0631858	0.117809	0.502208	0.936273	1050.88	0.0815694	0.096792	0.242692	0.999836	8.3391e-06	0.0285974	7.12942e-05	protein_coding	Not_significant	Not_significant	4
ENSG00000005339.14	CREBBP	1441.51	0.237555	0.117208	7.0783	0.131808	0.999981	5724.54	-0.111357	0.115822	0.25444	0.790807	344.365	0.052509	0.108004	0.424994	0.999836	8.3391e-06	0.10193	7.12942e-05	protein_coding	Not_significant	Not_significant	4
ENSG00000005436.13	GCFC2	151.85	-0.0898468	0.421235	0.617912	0.961053	0.999981	338.99	0.0875727	0.17522	0.427021	0.905957	62.0921	0.0200283	0.12245	0.647907	0.999836	8.3391e-06	0.0428925	7.12942e-05	nonsense_mediated_decay	Not_significant	Not_significant	4
ENSG00000005483.20	KMT2E	528.559	0.014429	0.387378	0.312071	0.989022	0.999981	2346.43	0.0772262	0.169408	0.502519	0.936273	102.129	0.0469459	0.124448	0.388501	0.999836	8.3391e-06	0.0285974	7.12942e-05	protein_coding	Not_significant	Not_significant	4
ENSG00000005486.16	RHBDD2	266.485	0.257251	0.280041	3.0287	0.553034	0.999981	900.954	0.0456165	0.133403	0.631612	0.961217	79.0214	0.0592589	0.135579	0.239292	0.999836	8.3391e-06	0.0171784	7.12942e-05	processed_transcript	Not_significant	Not_significant	4
ENSG00000005700.14	IBTK	281.418	-0.796709	0.56428	3.20649	0.523884	0.999981	1060.63	0.017286	0.198219	0.823942	0.99146	72.8039	-0.116626	0.189965	0.0518965	0.727554	8.3391e-06	0.00372495	0.138135	protein_coding	Not_significant	Not_significant	4
ENSG00000005801.16	ZNF195	212.176	-0.142898	0.514477	0.559167	0.967491	0.999981	624.269	0.0807591	0.184518	0.455988	0.91917	72.0313	0.0150108	0.120683	0.740371	0.999836	8.3391e-06	0.036604	7.12942e-05	protein_coding	Not_significant	Not_significant	4
ENSG00000005810.17	MYCBP2	965.707	-0.208608	0.287313	1.27662	0.86533	0.999981	4261.01	-0.0318879	0.146684	0.765527	0.986934	189.101	-0.0701632	0.126726	0.272202	0.999836	8.3391e-06	0.00571198	7.12942e-05	protein_coding	Not_significant	Not_significant	4
ENSG00000005889.15	ZFX	372.88	0.201633	0.364843	1.10552	0.893395	0.999981	1635.2	-0.0172369	0.145967	0.869723	0.993772	73.9693	0.0298604	0.12394	0.510643	0.999836	8.3391e-06	0.0027132	7.12942e-05	processed_transcript	Not_significant	Not_significant	4
ENSG00000005893.15	LAMP2	352.606	-0.219459	0.224903	4.78427	0.310157	0.999981	771.999	0.134616	0.146249	0.228958	0.763798	145.611	0.00482038	0.112802	0.935758	0.999836	8.3391e-06	0.117021	7.12942e-05	protein_coding	Not_significant	Not_significant	4
ENSG00000006007.11	GDE1	183.641	0.343688	0.30576	1.44296	0.836695	0.999981	675.199	0.0309314	0.134835	0.771709	0.98701	49.136	0.0472133	0.133054	0.267731	0.999836	8.3391e-06	0.00567851	7.12942e-05	protein_coding	Not_significant	Not_significant	4
ENSG00000006015.17	C19orf60	484.578	0.27914	0.29877	1.09252	0.895457	0.999981	1823.46	-0.0537394	0.142694	0.608933	0.958853	125.458	0.047285	0.123917	0.389908	0.999836	8.3391e-06	0.018248	7.12942e-05	retained_intron	Not_significant	Not_significant	4
ENSG00000006025.11	OSBPL7	219.918	0.597504	0.327432	4.28188	0.369199	0.999981	961.729	0.0309175	0.133915	0.775137	0.987566	43.8401	0.0813827	0.15837	0.0680858	0.775761	8.3391e-06	0.00543367	0.110272	protein_coding	Not_significant	Not_significant	4
ENSG00000006042.11	TMEM98	364.699	0.0862264	0.28327	0.226352	0.994059	0.999981	1320.33	-0.0958477	0.146235	0.378844	0.879085	99.5288	-0.0062868	0.11626	0.902181	0.999836	8.3391e-06	0.055969	7.12942e-05	protein_coding	Not_significant	Not_significant	4
ENSG00000006125.16	AP2B1	2078.77	0.111014	0.176181	3.12402	0.53729	0.999981	8641.33	-0.181426	0.130877	0.0883836	0.522083	458.492	-0.0381173	0.104527	0.564984	0.999836	8.3391e-06	0.28226	7.12942e-05	protein_coding	Not_significant	Not_significant	4
ENSG00000006194.9	ZNF263	374.556	-0.171431	0.265821	2.45752	0.652259	0.999981	1677.73	-0.218617	0.148184	0.0619725	0.436774	70.7841	-0.0735066	0.144952	0.158835	0.967128	8.3391e-06	0.359743	0.0145159	protein_coding	Not_significant	Not_significant	4
ENSG00000006327.13	TNFRSF12A	162.796	0.00958416	0.355074	0.828412	0.934599	0.999981	519.701	0.121578	0.159093	0.283085	0.818055	51.2613	0.028372	0.125984	0.462299	0.999836	8.3391e-06	0.0872176	7.12942e-05	protein_coding	Not_significant	Not_significant	4
ENSG00000006451.7	RALA	395.477	0.223096	0.207047	6.0256	0.197245	0.999981	1385.61	0.0592343	0.124959	0.563044	0.952189	112.548	0.07675	0.139876	0.195354	0.999836	8.3391e-06	0.0212769	7.12942e-05	protein_coding	Not_significant	Not_significant	4
ENSG00000006453.13	BAIAP2L1	340.898	0.161625	0.216995	1.67394	0.795446	0.999981	1103.49	-0.169618	0.139744	0.124059	0.605916	105.9	-0.00514736	0.115799	0.916387	0.999836	8.3391e-06	0.217588	7.12942e-05	protein_coding	Not_significant	Not_significant	4
ENSG00000006530.15	AGK	374.666	0.0271976	0.198723	2.13055	0.711763	0.999981	1107.7	0.233813	0.143044	0.0405813	0.348565	126.468	0.0983657	0.15343	0.130389	0.932834	8.3391e-06	0.457716	0.0301958	protein_coding	Not_significant	Not_significant	4
ENSG00000006576.16	PHTF2	275.367	0.138516	0.429252	0.28522	0.990748	0.999981	1092.13	0.259341	0.236426	0.064007	0.44451	65.8775	0.127979	0.205958	0.0417982	0.67708	8.3391e-06	0.352118	0.16936	protein_coding	Not_significant	Not_significant	4
ENSG00000006607.13	FARP2	247.19	0.218978	0.24537	1.88884	0.756194	0.999981	977.769	-0.0846225	0.127681	0.412184	0.899137	59.3522	0.0168071	0.121544	0.704444	0.999836	8.3391e-06	0.0461742	7.12942e-05	protein_coding	Not_significant	Not_significant	4
ENSG00000006625.17	GGCT	330.41	-0.572793	0.195881	13.0203	0.0111771	0.431259	512.984	0.296257	0.171092	0.0219265	0.240973	157.036	-0.0363819	0.116497	0.533575	0.999836	0.365262	0.618032	7.12942e-05	nonsense_mediated_decay	Not_significant	Not_significant	4
ENSG00000006634.7	DBF4	350.084	-0.366959	0.513035	0.616004	0.961269	0.999981	1021.01	0.0406068	0.20206	0.601118	0.956349	119.658	-0.0121823	0.113943	0.81737	0.999836	8.3391e-06	0.0193837	7.12942e-05	nonsense_mediated_decay	Not_significant	Not_significant	4
ENSG00000006638.11	TBXA2R	371.776	0.223823	0.365427	0.708171	0.950317	0.999981	1435.05	0.134021	0.166063	0.248824	0.784896	92.7905	0.0981449	0.164471	0.0897889	0.826483	8.3391e-06	0.105188	0.0827663	protein_coding	Not_significant	Not_significant	4
ENSG00000006652.13	IFRD1	327.382	-0.291354	0.225444	4.51273	0.341041	0.999981	1059.42	0.456963	0.164601	0.000797127	0.0225204	101.641	0.0554343	0.129484	0.317348	0.999836	8.3391e-06	1.64742	7.12942e-05	protein_coding	Not_significant	Not_significant	4
ENSG00000006695.10	COX10	241.726	-0.0172684	0.294455	3.98883	0.40752	0.999981	948.241	0.036174	0.131876	0.726405	0.979069	58.8671	0.00833415	0.121333	0.844173	0.999836	8.3391e-06	0.00918681	7.12942e-05	protein_coding	Not_significant	Not_significant	4
ENSG00000006704.10	GTF2IRD1	337.615	0.401051	0.317995	3.91356	0.417831	0.999981	1270.8	-0.291017	0.171715	0.0247273	0.259554	87.4411	0.00935292	0.119508	0.838871	0.999836	8.3391e-06	0.585773	7.12942e-05	protein_coding	Not_significant	Not_significant	4
ENSG00000006712.14	PAF1	457.502	0.051425	0.243305	1.29435	0.862333	0.999981	1331.38	-0.157045	0.144586	0.158218	0.665769	156.613	-0.0353659	0.117443	0.523424	0.999836	8.3391e-06	0.176677	7.12942e-05	protein_coding	Not_significant	Not_significant	4
ENSG00000006715.15	VPS41	314.044	0.0529363	0.27889	2.2391	0.691878	0.999981	1055.28	0.0638009	0.142875	0.570748	0.95411	93.7165	0.0393147	0.123308	0.451554	0.999836	8.3391e-06	0.0204014	7.12942e-05	protein_coding	Not_significant	Not_significant	4
ENSG00000006744.18	ELAC2	1291.73	0.0760075	0.19525	2.63205	0.621156	0.999981	3661.45	-0.172245	0.146509	0.127553	0.612607	451.979	-0.0586307	0.106156	0.381503	0.999836	8.3391e-06	0.212818	7.12942e-05	retained_intron	Not_significant	Not_significant	4
ENSG00000006831.9	ADIPOR2	641.742	0.251833	0.168178	3.98458	0.408097	0.999981	2882.89	-0.127834	0.119897	0.20048	0.726433	120.485	0.0255088	0.116067	0.641068	0.999836	8.3391e-06	0.138804	7.12942e-05	processed_transcript	Not_significant	Not_significant	4
ENSG00000007038.10	PRSS21	833.82	-0.0702589	0.256176	1.72762	0.785695	0.999981	2740.35	-0.269018	0.177345	0.0364925	0.328463	254.881	-0.220871	0.204939	0.0287203	0.593268	8.3391e-06	0.483514	0.226749	protein_coding	Not_significant	Not_significant	4
ENSG00000007047.14	MARK4	432.061	0.440388	0.304987	2.30771	0.679366	0.999981	2031.96	-0.198405	0.150423	0.0844693	0.511511	72.2076	0.0305475	0.124491	0.493695	0.999836	8.3391e-06	0.291145	7.12942e-05	protein_coding	Not_significant	Not_significant	4
ENSG00000007080.10	CCDC124	1138.05	0.170837	0.220266	1.09512	0.895046	0.999981	3146.92	-0.0608003	0.132898	0.563316	0.952189	405.78	0.044642	0.107543	0.48508	0.999836	8.3391e-06	0.0212769	7.12942e-05	protein_coding	Not_significant	Not_significant	4
ENSG00000007168.12	PAFAH1B1	685.023	-0.122012	0.164756	4.62967	0.327448	0.999981	2334.88	0.0504945	0.12255	0.613977	0.959641	201.224	-0.00372323	0.107	0.948997	0.999836	8.3391e-06	0.0178911	7.12942e-05	protein_coding	Not_significant	Not_significant	4
ENSG00000007202.14	KIAA0100	2038.35	0.362055	0.188001	3.81437	0.43171	0.999981	11100.8	-0.13794	0.124137	0.174841	0.692413	192.847	0.0589545	0.122846	0.342432	0.999836	8.3391e-06	0.159635	7.12942e-05	protein_coding	Not_significant	Not_significant	4
ENSG00000007255.10	TRAPPC6A	213.776	0.860788	0.392399	6.43663	0.168827	0.999981	614.646	-0.635657	0.219222	0.000285847	0.00971084	73.9984	0.0200053	0.122679	0.631049	0.999836	8.3391e-06	2.01274	7.12942e-05	protein_coding	Not_significant	Not_significant	3
ENSG00000007264.14	MATK	1234.3	0.495809	0.24578	5.11913	0.275291	0.999981	5363.04	-0.417452	0.184719	0.00359665	0.070078	249.699	0.00588173	0.105707	0.925179	0.999836	8.3391e-06	1.15442	7.12942e-05	protein_coding	Not_significant	Not_significant	4
ENSG00000007372.20	PAX6	208.485	0.0935595	0.277989	1.09024	0.895817	0.999981	767.373	0.129799	0.140241	0.240082	0.779468	55.6658	0.0445194	0.131208	0.305432	0.999836	8.3391e-06	0.108202	7.12942e-05	protein_coding	Not_significant	Not_significant	4
ENSG00000007376.7	RPUSD1	669.779	0.375293	0.347934	2.0305	0.730149	0.999981	3063.34	-0.241583	0.176058	0.0554715	0.409482	120.493	0.0103697	0.118065	0.831746	0.999836	8.3391e-06	0.387765	7.12942e-05	protein_coding	Not_significant	Not_significant	4
ENSG00000007392.16	LUC7L	757.074	0.120018	0.141844	9.6675	0.046417	0.902673	2366.52	-0.0873161	0.116247	0.37514	0.87719	243.247	0.00945359	0.107282	0.87397	0.999836	0.0444697	0.0569066	7.12942e-05	nonsense_mediated_decay	Not_significant	Not_significant	4
ENSG00000007520.3	TSR3	425.201	0.0236777	0.345087	3.04223	0.550783	0.999981	1438.77	-0.217875	0.17002	0.0756688	0.48389	125.962	-0.0466355	0.127303	0.357135	0.999836	8.3391e-06	0.315254	7.12942e-05	protein_coding	Not_significant	Not_significant	4
ENSG00000007541.16	PIGQ	425.944	0.475438	0.36736	3.80964	0.432381	0.999981	2308.47	-0.405169	0.188918	0.004871	0.0885303	41.3388	0.0018145	0.123028	0.963849	0.999836	8.3391e-06	1.05291	7.12942e-05	protein_coding	Not_significant	Not_significant	4
ENSG00000007866.18	TEAD3	247.44	0.295231	0.341784	0.958097	0.916082	0.999981	909.827	-0.525467	0.178791	0.000372463	0.0121839	66.2252	-0.0275214	0.125102	0.509234	0.999836	8.3391e-06	1.91421	7.12942e-05	protein_coding	Not_significant	Not_significant	4
ENSG00000007923.15	DNAJC11	1093.71	0.00793965	0.176353	8.44896	0.0764494	0.999981	3813.24	-0.16847	0.137242	0.12176	0.602513	312.84	-0.0819032	0.119073	0.249258	0.999836	8.3391e-06	0.220033	7.12942e-05	processed_transcript	Not_significant	Not_significant	4
ENSG00000007944.14	MYLIP	461.176	0.387595	0.210357	6.12402	0.190076	0.999981	1783.64	-0.672392	0.151953	8.98498e-07	6.39126e-05	114.923	-0.0682182	0.134125	0.239802	0.999836	8.3391e-06	4.19441	7.12942e-05	protein_coding	Not_significant	Not_significant	3
ENSG00000007968.6	E2F2	485.313	0.174097	0.292568	1.47012	0.831921	0.999981	2162.33	-0.238883	0.14978	0.0398692	0.345418	92.9672	-0.0146495	0.119936	0.742053	0.999836	8.3391e-06	0.461655	7.12942e-05	protein_coding	Not_significant	Not_significant	4
ENSG00000008018.8	PSMB1	2790.07	-0.381224	0.125107	10.2784	0.0359908	0.806947	3076.3	0.154621	0.129201	0.144027	0.642206	1448.32	-0.0856752	0.0940816	0.22128	0.999836	0.0931548	0.192326	7.12942e-05	protein_coding	Not_significant	Not_significant	4
ENSG00000008083.13	JARID2	956.704	0.168844	0.138868	2.27024	0.686192	0.999981	3932.3	-0.349554	0.131789	0.00185039	0.0434526	215.533	-0.0722638	0.124692	0.267476	0.999836	8.3391e-06	1.36198	7.12942e-05	protein_coding	Not_significant	Not_significant	4
ENSG00000008130.15	NADK	1096.35	0.572219	0.262699	5.97066	0.20135	0.999981	5038.47	-0.127735	0.143975	0.240197	0.779496	194.787	0.158727	0.197945	0.0569735	0.740754	8.3391e-06	0.108186	0.130326	protein_coding	Not_significant	Not_significant	4
ENSG00000008196.12	TFAP2B	295.777	0.371675	0.204342	4.02814	0.402211	0.999981	949.696	0.0208737	0.122911	0.838012	0.992786	92.5834	0.0890089	0.152165	0.131979	0.934866	8.3391e-06	0.0031445	0.0292507	protein_coding	Not_significant	Not_significant	4
ENSG00000008256.15	CYTH3	223.1	-0.147139	0.308535	1.76968	0.778024	0.999981	991.742	-0.12987	0.132282	0.216767	0.749141	42.9409	-0.0215902	0.125767	0.550728	0.999836	8.3391e-06	0.125437	7.12942e-05	protein_coding	Not_significant	Not_significant	4
ENSG00000008282.8	SYPL1	595.579	-0.361344	0.171758	8.18893	0.0848975	0.999981	1101.84	0.263643	0.158232	0.0311084	0.298888	265.676	0.0110999	0.103984	0.877543	0.999836	8.3391e-06	0.524491	7.12942e-05	protein_coding	Not_significant	Not_significant	4
ENSG00000008294.20	SPAG9	699.5	-0.0901891	0.171883	1.19906	0.878254	0.999981	2610.14	-0.0689291	0.12299	0.490673	0.934022	183.397	-0.0486196	0.116927	0.430167	0.999836	8.3391e-06	0.0296431	7.12942e-05	protein_coding	Not_significant	Not_significant	4
ENSG00000008324.10	SS18L2	375.114	-0.380833	0.175616	14.9569	0.00479152	0.244086	712.101	0.298964	0.160586	0.0164306	0.202548	165.475	0.0152525	0.110948	0.792846	0.999836	0.612458	0.693471	7.12942e-05	protein_coding	Not_significant	Not_significant	4
ENSG00000008394.12	MGST1	532.732	-0.614705	0.242618	6.55147	0.161576	0.999981	791.116	0.181687	0.163386	0.127434	0.612239	256.515	-0.113193	0.147393	0.130953	0.933656	8.3391e-06	0.213079	0.0298133	protein_coding	Not_significant	Not_significant	4
ENSG00000008405.11	CRY1	222.579	0.106686	0.26178	2.25735	0.688545	0.999981	826.225	-0.0150664	0.127636	0.881587	0.993772	58.8349	0.0200089	0.122718	0.636852	0.999836	8.3391e-06	0.0027132	7.12942e-05	protein_coding	Not_significant	Not_significant	4
ENSG00000008710.18	PKD1	1082.06	0.628225	0.307502	5.78355	0.215906	0.999981	5951.95	-0.332547	0.164892	0.00946488	0.13981	96.6394	0.0385507	0.125574	0.41962	0.999836	8.3391e-06	0.85446	7.12942e-05	protein_coding	Not_significant	Not_significant	4
ENSG00000008838.18	MED24	1924.89	0.0252994	0.162494	2.09229	0.718789	0.999981	7626.92	-0.206297	0.134648	0.0571351	0.416251	461.353	-0.0962701	0.12052	0.183859	0.99711	8.3391e-06	0.380644	0.00125692	protein_coding	Not_significant	Not_significant	4
ENSG00000008869.11	HEATR5B	318.463	-0.24916	0.232857	2.99513	0.558641	0.999981	1127.44	0.16649	0.139534	0.138633	0.631495	89.3669	0.00027468	0.117602	0.997189	0.999836	8.3391e-06	0.19963	7.12942e-05	protein_coding	Not_significant	Not_significant	4
ENSG00000008952.16	SEC62	456.047	0.0774711	0.419765	0.317856	0.988633	0.999981	1033.87	0.0580324	0.171116	0.587488	0.954471	184.864	0.0714003	0.13091	0.248705	0.999836	8.3391e-06	0.0202374	7.12942e-05	processed_transcript	Not_significant	Not_significant	4
ENSG00000008988.9	RPS20	6649.69	-0.457747	0.126553	17.7291	0.001394	0.0961487	12192.4	0.222289	0.137107	0.0449404	0.368579	2974.33	-0.089056	0.0852789	0.179126	0.989599	1.01706	0.43347	0.00454083	protein_coding	Not_significant	Not_significant	4
ENSG00000009307.15	CSDE1	3534.52	-0.226148	0.196697	1.62567	0.804171	0.999981	14178.1	0.0524508	0.12367	0.605391	0.958178	829.562	-0.0480673	0.103511	0.469112	0.999836	8.3391e-06	0.018554	7.12942e-05	protein_coding	Not_significant	Not_significant	4
ENSG00000009335.17	UBE3C	923.124	-0.00541852	0.147017	0.360682	0.985568	0.999981	4119.87	-0.00942886	0.110539	0.972553	0.998025	175.932	0.00827916	0.109712	0.898748	0.999836	8.3391e-06	0.000858364	7.12942e-05	protein_coding	Not_significant	Not_significant	4
ENSG00000009413.15	REV3L	310.599	-0.101918	0.60763	0.188871	0.995812	0.999981	1313.03	0.000356993	0.201025	0.998685	0.999853	66.5319	-0.00837407	0.119862	0.850469	0.999836	8.3391e-06	6.40035e-05	7.12942e-05	processed_transcript	Not_significant	Not_significant	4
ENSG00000009844.15	VTA1	354.891	-0.483168	0.33163	3.97516	0.409379	0.999981	787.582	0.208841	0.199444	0.104871	0.56738	145.453	-0.0192041	0.11373	0.731418	0.999836	8.3391e-06	0.246126	7.12942e-05	protein_coding	Not_significant	Not_significant	4
ENSG00000009954.10	BAZ1B	1893.42	0.133521	0.0927034	4.57075	0.33424	0.999981	6765.27	-0.0363057	0.10986	0.687224	0.971826	525.657	0.0598071	0.100094	0.377227	0.999836	8.3391e-06	0.0124113	7.12942e-05	protein_coding	Not_significant	Not_significant	4
ENSG00000010017.12	RANBP9	742.181	-0.273978	0.164977	5.38922	0.24964	0.999981	2544.82	0.0685595	0.119248	0.499652	0.936086	216.536	-0.0415148	0.114312	0.494902	0.999836	8.3391e-06	0.0286845	7.12942e-05	protein_coding	Not_significant	Not_significant	4
ENSG00000010072.15	SPRTN	265.838	0.0510247	0.219132	0.759289	0.943821	0.999981	684.586	-0.0560792	0.133644	0.59568	0.955314	99.7084	-0.00425156	0.115734	0.931563	0.999836	8.3391e-06	0.0198539	7.12942e-05	protein_coding	Not_significant	Not_significant	4
ENSG00000010165.19	METTL13	876.76	-0.0411877	0.20759	0.253197	0.992632	0.999981	3135.97	-0.179168	0.148209	0.119138	0.598074	243.027	-0.105218	0.13661	0.150749	0.961196	8.3391e-06	0.223245	0.0171882	processed_transcript	Not_significant	Not_significant	4
ENSG00000010244.17	ZNF207	2704.98	-0.19075	0.114578	11.7777	0.019083	0.572602	8146.77	0.013436	0.115998	0.947456	0.996304	899.464	-0.0780258	0.0981248	0.263744	0.999836	0.242147	0.00160823	7.12942e-05	miRNA	Not_significant	Not_significant	4
ENSG00000010256.10	UQCRC1	3012.3	0.0278569	0.201318	0.935891	0.919356	0.999981	7449.59	-0.0704884	0.135949	0.498239	0.935448	1160.41	-0.0234591	0.0903175	0.713672	0.999836	8.3391e-06	0.0289802	7.12942e-05	retained_intron	Not_significant	Not_significant	4
ENSG00000010270.13	STARD3NL	165.5	0.426611	0.34059	5.33295	0.254808	0.999981	592.361	0.393134	0.18398	0.00547542	0.0958199	45.8728	0.132269	0.234309	0.0149088	0.44823	8.3391e-06	1.01854	0.348499	protein_coding	Not_significant	Not_significant	4
ENSG00000010278.12	CD9	104.835	-0.683739	0.352536	4.06341	0.397493	0.999981	141.531	-0.349997	0.261616	0.0262932	0.270059	51.8811	-0.852761	0.4634	0.00193141	0.128155	8.3391e-06	0.568542	0.892263	protein_coding	Not_significant	Not_significant
ENSG00000010292.12	NCAPD2	1569.23	-0.0086287	0.193293	0.861472	0.930022	0.999981	5123.28	-0.226746	0.154156	0.0533007	0.402143	482.899	-0.169654	0.140336	0.049744	0.715445	8.3391e-06	0.39562	0.145424	processed_transcript	Not_significant	Not_significant	4
ENSG00000010318.20	PHF7	160.545	0.658214	0.282387	6.89003	0.141815	0.999981	533.456	0.030353	0.131699	0.776106	0.987566	48.5434	0.101724	0.179426	0.0418876	0.677347	8.3391e-06	0.00543367	0.169189	protein_coding	Not_significant	Not_significant	4
ENSG00000010322.15	NISCH	1093.38	0.522403	0.183852	8.82731	0.065564	0.999981	4865.07	-0.219898	0.139146	0.0468615	0.375097	210.003	0.0987919	0.139032	0.160657	0.969196	8.3391e-06	0.425857	0.0135884	protein_coding	Not_significant	Not_significant	4
ENSG00000010671.15	BTK	880.084	-0.170847	0.143697	9.88296	0.0424461	0.869448	2754.66	0.0995768	0.116499	0.296549	0.828568	282.334	-0.00989309	0.10638	0.86945	0.999836	0.0607565	0.0816716	7.12942e-05	protein_coding	Not_significant	Not_significant	4
ENSG00000010803.16	SCMH1	873.85	0.0107541	0.197035	1.77879	0.776361	0.999981	4493.25	0.248928	0.132994	0.0233229	0.249824	108.398	0.0848564	0.14607	0.162929	0.971419	8.3391e-06	0.602366	0.0125934	protein_coding	Not_significant	Not_significant	4
ENSG00000011007.12	TCEB3	782.55	-0.111969	0.1691	11.0061	0.026496	0.698849	3072.82	-0.0307794	0.114591	0.747519	0.983839	190.134	-0.0226171	0.112161	0.693706	0.999836	0.155617	0.00707592	7.12942e-05	protein_coding	Not_significant	Not_significant	4
ENSG00000011009.10	LYPLA2	827.914	0.331707	0.282325	2.92172	0.57101	0.999981	3162.19	-0.227726	0.175063	0.0734377	0.477541	209.949	0.0102626	0.109934	0.859769	0.999836	8.3391e-06	0.320989	7.12942e-05	protein_coding	Not_significant	Not_significant	4
ENSG00000011021.21	CLCN6	369.76	0.282558	0.252404	3.10929	0.539705	0.999981	1830.84	-0.476182	0.143695	0.000130266	0.00495373	52.8426	-0.0276506	0.124834	0.501643	0.999836	8.3391e-06	2.30507	7.12942e-05	protein_coding	Not_significant	Not_significant	3
ENSG00000011132.11	APBA3	245.681	0.626289	0.362267	5.08912	0.278275	0.999981	992.903	-0.0540049	0.148945	0.621858	0.9609	56.9432	0.0788904	0.152828	0.103081	0.865059	8.3391e-06	0.0173217	0.0629544	retained_intron	Not_significant	Not_significant	4
ENSG00000011143.16	MKS1	284.198	0.113624	0.307763	0.712263	0.949808	0.999981	1015.08	-0.13922	0.15535	0.223526	0.757524	78.9174	-0.0110308	0.119179	0.812019	0.999836	8.3391e-06	0.120604	7.12942e-05	protein_coding	Not_significant	Not_significant	4
ENSG00000011198.7	ABHD5	211.753	-0.577165	0.280474	4.99507	0.287804	0.999981	642.059	0.0856764	0.143742	0.432844	0.910073	69.9212	-0.0684086	0.141609	0.183263	0.996785	8.3391e-06	0.0409238	0.00139852	protein_coding	Not_significant	Not_significant	4
ENSG00000011243.17	AKAP8L	966.416	0.167847	0.181477	4.61347	0.329304	0.999981	2740.14	-0.0678038	0.128373	0.547249	0.950365	338.069	0.0464561	0.106994	0.479028	0.999836	8.3391e-06	0.0221096	7.12942e-05	protein_coding	Not_significant	Not_significant	4
ENSG00000011258.15	MBTD1	224.422	-0.00827297	0.425929	2.54332	0.636896	0.999981	895.309	-0.136318	0.177629	0.247245	0.784802	53.2594	-0.0221288	0.124423	0.577387	0.999836	8.3391e-06	0.10524	7.12942e-05	protein_coding	Not_significant	Not_significant	4
ENSG00000011260.13	UTP18	745.779	-0.206753	0.143561	6.31749	0.17666	0.999981	1451.75	-0.115614	0.125116	0.258776	0.793658	325.507	-0.161001	0.161382	0.0608584	0.762068	8.3391e-06	0.100367	0.118006	protein_coding	Not_significant	Not_significant	4
ENSG00000011275.18	RNF216	675.899	-0.0230994	0.19896	4.3269	0.363568	0.999981	2987.26	-0.148343	0.128076	0.154565	0.659538	131.602	-0.0437441	0.121155	0.439457	0.999836	8.3391e-06	0.18076	7.12942e-05	protein_coding	Not_significant	Not_significant	4
ENSG00000011295.15	TTC19	265.821	-0.129228	0.244117	5.04402	0.282811	0.999981	908.734	-0.0629098	0.128734	0.540813	0.949751	77.8889	-0.0240223	0.121805	0.600754	0.999836	8.3391e-06	0.0223904	7.12942e-05	protein_coding	Not_significant	Not_significant	4
ENSG00000011304.18	PTBP1	11258.7	0.173312	0.171905	1.50704	0.825394	0.999981	33627.9	-0.0404434	0.127743	0.691976	0.97323	3770.5	0.100069	0.0931518	0.150276	0.960815	8.3391e-06	0.0117846	0.01736	protein_coding	Not_significant	Not_significant	4
ENSG00000011376.9	LARS2	939.662	0.216898	0.188481	3.80058	0.433666	0.999981	3286.8	0.036239	0.126443	0.696802	0.974435	267.84	0.152227	0.158716	0.0699747	0.783529	8.3391e-06	0.0112473	0.105945	protein_coding	Not_significant	Not_significant	4
ENSG00000011405.13	PIK3C2A	193.857	-0.323256	0.621946	2.34798	0.672047	0.999981	728.918	-0.0215166	0.199431	0.771907	0.98701	50.3743	-0.0443976	0.132628	0.270209	0.999836	8.3391e-06	0.00567851	7.12942e-05	processed_transcript	Not_significant	Not_significant	4
ENSG00000011426.10	ANLN	770.209	-0.245382	0.30455	1.99266	0.73711	0.999981	2359.8	-0.15242	0.162543	0.191269	0.715161	252.084	-0.214418	0.232019	0.0330521	0.630727	8.3391e-06	0.145596	0.200159	protein_coding	Not_significant	Not_significant	4
ENSG00000011451.17	WIZ	706.96	0.191787	0.260506	2.5964	0.627461	0.999981	3340.94	-0.147936	0.142979	0.182471	0.703061	116.604	0.00202672	0.115678	0.968759	0.999836	8.3391e-06	0.153007	7.12942e-05	protein_coding	Not_significant	Not_significant	4
ENSG00000011454.16	RABGAP1	229.042	-0.170982	0.318525	0.845977	0.93218	0.999981	914.076	-0.214448	0.160343	0.0728446	0.475635	54.2356	-0.0557367	0.137429	0.202696	0.999836	8.3391e-06	0.322726	7.12942e-05	nonsense_mediated_decay	Not_significant	Not_significant	4
ENSG00000011478.11	QPCTL	260.536	-0.214169	0.314614	1.36006	0.851106	0.999981	827.013	-0.250529	0.178265	0.0499362	0.389224	82.498	-0.102378	0.170196	0.0765674	0.798784	8.3391e-06	0.4098	0.0975706	protein_coding	Not_significant	Not_significant	4
ENSG00000011485.14	PPP5C	1144.39	0.0060315	0.173405	0.859512	0.930296	0.999981	3575.84	-0.0954569	0.126815	0.350591	0.861526	367.705	-0.0383995	0.104694	0.554224	0.999836	8.3391e-06	0.0647317	7.12942e-05	protein_coding	Not_significant	Not_significant	4
ENSG00000011523.13	CEP68	276.657	-0.214791	0.269865	0.785999	0.940315	0.999981	1138.44	-0.348635	0.155691	0.00544188	0.0953848	62.1451	-0.0991333	0.171895	0.0652716	0.770755	8.3391e-06	1.02052	0.113084	processed_transcript	Not_significant	Not_significant	4
ENSG00000011566.14	MAP4K3	163.391	0.241725	0.47809	0.31315	0.98895	0.999981	572.231	0.0247217	0.161371	0.81894	0.991219	46.5359	0.0336357	0.128656	0.385031	0.999836	8.3391e-06	0.00383026	7.12942e-05	protein_coding	Not_significant	Not_significant	4
ENSG00000012048.20	BRCA1	550.216	-0.00482233	0.348527	0.778351	0.941327	0.999981	2239.52	0.096925	0.167897	0.388348	0.886103	126.091	0.0585375	0.126542	0.313588	0.999836	8.3391e-06	0.0525158	7.12942e-05	protein_coding	Not_significant	Not_significant	4
ENSG00000012061.15	ERCC1	315.531	0.0788689	0.280745	0.54657	0.968812	0.999981	893.2	-0.128979	0.154786	0.25098	0.787515	110.471	-0.0187325	0.116696	0.724691	0.999836	8.3391e-06	0.103741	7.12942e-05	protein_coding	Not_significant	Not_significant	4
ENSG00000012174.11	MBTPS2	174.307	-0.453527	0.378214	2.09837	0.717672	0.999981	535.144	0.0345706	0.143051	0.746728	0.983794	56.949	-0.0392248	0.1299	0.340308	0.999836	8.3391e-06	0.00709604	7.12942e-05	processed_transcript	Not_significant	Not_significant	4
ENSG00000012211.12	PRICKLE3	182.972	-0.381816	0.351716	1.93808	0.747147	0.999981	693.338	-0.206688	0.16069	0.0831638	0.508922	46.9405	-0.0697369	0.148683	0.101555	0.861594	8.3391e-06	0.293349	0.0646971	nonsense_mediated_decay	Not_significant	Not_significant	4
ENSG00000012232.8	EXTL3	1126.15	0.377036	0.224923	3.46556	0.483135	0.999981	5719.77	-0.363678	0.163621	0.0049907	0.0899424	146.572	-0.00897639	0.111576	0.873038	0.999836	8.3391e-06	1.04604	7.12942e-05	processed_transcript	Not_significant	Not_significant	3
ENSG00000012660.13	ELOVL5	1421.75	-0.0871835	0.154299	6.02261	0.197466	0.999981	3622.52	0.0724244	0.128604	0.483559	0.931097	537.306	0.0281452	0.094818	0.667788	0.999836	8.3391e-06	0.0310052	7.12942e-05	protein_coding	Not_significant	Not_significant	4
ENSG00000012779.10	ALOX5	192.429	0.291334	0.316376	3.68282	0.45063	0.999981	678.544	-1.69193	0.170826	2.10626e-24	1.28599e-21	54.3417	-1.09607	0.434188	0.000380273	0.042821	8.3391e-06	20.8908	1.36834	protein_coding	RNA-seq&Ribo-seq	RNA-seq&Ribo-seq
ENSG00000012963.14	UBR7	328.653	-0.185939	0.263758	1.00296	0.909347	0.999981	1178.41	0.100756	0.134558	0.343806	0.858542	90.793	-0.000335578	0.117931	0.991981	0.999836	8.3391e-06	0.0662382	7.12942e-05	protein_coding	Not_significant	Not_significant	4
ENSG00000012983.11	MAP4K5	183.892	-0.437319	0.474695	1.79229	0.773893	0.999981	633.355	0.085454	0.177077	0.438439	0.912511	53.4229	-0.0211536	0.123845	0.604491	0.999836	8.3391e-06	0.0397617	7.12942e-05	retained_intron	Not_significant	Not_significant	4
ENSG00000013275.7	PSMC4	1531.8	0.0187025	0.18126	1.07196	0.898694	0.999981	3667.05	-0.0593268	0.132159	0.579899	0.954471	601.721	-0.0157711	0.0923489	0.810033	0.999836	8.3391e-06	0.0202374	7.12942e-05	protein_coding	Not_significant	Not_significant	4
ENSG00000013288.8	MAN2B2	261.834	0.168869	0.29658	0.82731	0.93475	0.999981	1073.04	-0.0106528	0.128354	0.91428	0.994768	59.2361	0.0253715	0.124356	0.543924	0.999836	8.3391e-06	0.00227807	7.12942e-05	protein_coding	Not_significant	Not_significant	4
ENSG00000013306.15	SLC25A39	1373.49	0.33005	0.247178	2.49228	0.646019	0.999981	6523.54	-0.22208	0.156785	0.0622643	0.437829	223.45	0.0167173	0.110278	0.769654	0.999836	8.3391e-06	0.358695	7.12942e-05	protein_coding	Not_significant	Not_significant	4
ENSG00000013374.15	NUB1	364.552	0.145601	0.27045	1.7857	0.775097	0.999981	1095.27	0.177858	0.140555	0.107807	0.573473	121.42	0.0992838	0.161463	0.105213	0.871706	8.3391e-06	0.241487	0.05963	protein_coding	Not_significant	Not_significant	4
ENSG00000013375.15	PGM3	284.443	0.066779	0.326056	1.2809	0.864608	0.999981	671.48	0.0175864	0.150468	0.871484	0.993772	112.652	0.0294161	0.118965	0.584368	0.999836	8.3391e-06	0.0027132	7.12942e-05	nonsense_mediated_decay	Not_significant	Not_significant	4
ENSG00000013441.15	CLK1	428.121	-0.157367	0.367219	0.964618	0.915113	0.999981	1098.96	0.0379686	0.161425	0.720621	0.978859	160.947	-0.00673127	0.11148	0.904817	0.999836	8.3391e-06	0.00927964	7.12942e-05	protein_coding	Not_significant	Not_significant	4
ENSG00000013503.9	POLR3B	364.541	-0.140711	0.237284	2.79529	0.592646	0.999981	989.311	-0.0497201	0.123055	0.618872	0.960382	131.714	-0.0401072	0.122347	0.452582	0.999836	8.3391e-06	0.0175559	7.12942e-05	protein_coding	Not_significant	Not_significant	4
ENSG00000013561.17	RNF14	275.52	-0.469771	0.258009	3.54815	0.470594	0.999981	1191.16	0.182343	0.136023	0.0944459	0.542299	56.2449	-0.0320839	0.126551	0.44648	0.999836	8.3391e-06	0.265761	7.12942e-05	protein_coding	Not_significant	Not_significant	4
ENSG00000013573.16	DDX11	680.178	0.567923	0.223832	8.13082	0.0869019	0.999981	3077.89	-0.162348	0.134713	0.131094	0.619557	125.568	0.0974857	0.154185	0.127698	0.926239	8.3391e-06	0.207919	0.0332771	protein_coding	Not_significant	Not_significant	4
ENSG00000013810.18	TACC3	1663.62	0.282078	0.199509	2.91227	0.572612	0.999981	5838.64	-0.350477	0.161338	0.00666727	0.1102	472.218	-0.0461301	0.104477	0.486176	0.999836	8.3391e-06	0.95782	7.12942e-05	protein_coding	Not_significant	Not_significant	4
ENSG00000014123.9	UFL1	215.126	-0.259572	0.5513	0.239005	0.993404	0.999981	452.622	0.0416384	0.20226	0.624783	0.961002	90.6161	0.00702267	0.117629	0.886503	0.999836	8.3391e-06	0.0172756	7.12942e-05	processed_transcript	Not_significant	Not_significant	4
ENSG00000014138.8	POLA2	757.059	0.116277	0.177825	1.23476	0.872344	0.999981	2416.01	-0.135047	0.133177	0.206217	0.733467	238.304	-0.0145103	0.105338	0.835633	0.999836	8.3391e-06	0.13462	7.12942e-05	protein_coding	Not_significant	Not_significant	4
ENSG00000014164.6	ZC3H3	428.436	0.231432	0.264642	2.77084	0.596876	0.999981	1527.95	-0.227036	0.160392	0.0589015	0.423505	119.331	-0.0109833	0.115707	0.831133	0.999836	8.3391e-06	0.373142	7.12942e-05	protein_coding	Not_significant	Not_significant	4
ENSG00000014216.15	CAPN1	2059.32	0.53895	0.224729	6.57918	0.159869	0.999981	6600.99	-0.172718	0.156933	0.13096	0.619367	646.038	0.207779	0.144136	0.0245592	0.557305	8.3391e-06	0.208052	0.253907	protein_coding	Not_significant	Not_significant	4
ENSG00000014641.17	MDH1	1453.67	-0.292288	0.162791	6.91586	0.140402	0.999981	3081.19	0.135083	0.126803	0.192633	0.71691	609.881	-0.0324544	0.0995194	0.614345	0.999836	8.3391e-06	0.144535	7.12942e-05	retained_intron	Not_significant	Not_significant	4
ENSG00000014824.13	SLC30A9	404.311	0.106568	0.365053	0.138743	0.997702	0.999981	1467.11	0.109815	0.173247	0.335957	0.857047	110.048	0.0957261	0.153278	0.131299	0.934329	8.3391e-06	0.0669955	0.0295001	protein_coding	Not_significant	Not_significant	4
ENSG00000014919.12	COX15	266.534	-0.216468	0.221834	2.28984	0.68262	0.999981	754.633	0.0759135	0.130203	0.466061	0.923749	93.2988	-0.0146802	0.118058	0.760645	0.999836	8.3391e-06	0.034446	7.12942e-05	protein_coding	Not_significant	Not_significant	4
ENSG00000015133.18	CCDC88C	346.213	0.663137	0.238444	7.76436	0.100601	0.999981	1444.25	-0.37252	0.150391	0.00264406	0.0561175	75.9085	0.0351986	0.124685	0.458414	0.999836	8.3391e-06	1.2509	7.12942e-05	nonsense_mediated_decay	Not_significant	Not_significant	4
ENSG00000015153.14	YAF2	174.676	-0.296518	0.277928	2.60433	0.626056	0.999981	353.618	0.097177	0.155663	0.411621	0.899113	74.9084	-0.0138681	0.11937	0.764951	0.999836	8.3391e-06	0.0461856	7.12942e-05	protein_coding	Not_significant	Not_significant	4
ENSG00000015171.18	ZMYND11	239.775	0.164086	0.328161	1.95937	0.743232	0.999981	957.08	0.0208494	0.143558	0.847392	0.992786	56.7739	0.0317517	0.12545	0.467428	0.999836	8.3391e-06	0.0031445	7.12942e-05	protein_coding	Not_significant	Not_significant	4
ENSG00000015285.10	WAS	597.718	0.0867698	0.209945	0.86247	0.929882	0.999981	1478.78	-0.040764	0.127651	0.696867	0.974435	230.211	0.0223242	0.110049	0.706196	0.999836	8.3391e-06	0.0112473	7.12942e-05	protein_coding	Not_significant	Not_significant	4
ENSG00000015475.18	BID	544.212	0.192939	0.256835	1.44683	0.836016	0.999981	1752.46	-0.142224	0.152006	0.208296	0.736901	169.844	0.00164983	0.110831	0.978281	0.999836	8.3391e-06	0.132591	7.12942e-05	protein_coding	Not_significant	Not_significant	4
ENSG00000015532.9	XYLT2	219.58	0.212589	0.328845	3.47382	0.481871	0.999981	956.421	-0.25803	0.15765	0.0332658	0.311512	44.1723	-0.0118139	0.123755	0.779019	0.999836	8.3391e-06	0.506525	7.12942e-05	protein_coding	Not_significant	Not_significant	4
ENSG00000015568.12	RGPD5	136.426	-0.0525856	0.552441	0.0662598	0.999463	0.999981	363.724	0.0280719	0.174339	0.786103	0.988939	49.9656	0.00797868	0.122615	0.844414	0.999836	8.3391e-06	0.00483061	7.12942e-05	protein_coding	Not_significant	Not_significant	4
ENSG00000015676.17	NUDCD3	661.036	0.0576316	0.27757	2.91379	0.572355	0.999981	2997.77	-0.235727	0.165819	0.0548559	0.406956	121.365	-0.0545521	0.127263	0.330398	0.999836	8.3391e-06	0.390452	7.12942e-05	protein_coding	Not_significant	Not_significant	4
ENSG00000016391.10	CHDH	214.509	0.482446	0.370356	2.30991	0.678966	0.999981	833.098	-0.799606	0.173776	3.15175e-07	2.58491e-05	53.0638	-0.0361549	0.129674	0.344626	0.999836	8.3391e-06	4.58756	7.12942e-05	protein_coding	Not_significant	Not_significant	3
ENSG00000016490.15	CLCA1	212.289	-0.197	0.401647	3.32946	0.504278	0.999981	508.513	-2.54179	0.210645	8.56881e-35	1.04635e-31	83.5754	-2.6051	0.40771	1.6016e-11	1.75045e-08	8.3391e-06	30.9803	7.75685	protein_coding	RNA-seq&Ribo-seq	RNA-seq&Ribo-seq
ENSG00000016864.17	GLT8D1	230.865	0.123668	0.25298	1.66356	0.797326	0.999981	801.866	0.0367718	0.130641	0.72401	0.978859	66.3204	0.0293623	0.123656	0.521275	0.999836	8.3391e-06	0.00927964	7.12942e-05	protein_coding	Not_significant	Not_significant	4
ENSG00000017260.19	ATP2C1	367.827	-0.00359846	0.262974	3.28603	0.511149	0.999981	1290.09	-0.12366	0.143516	0.260496	0.795839	104.541	-0.0294968	0.120343	0.559799	0.999836	8.3391e-06	0.0991748	7.12942e-05	protein_coding	Not_significant	Not_significant	4
ENSG00000017483.14	SLC38A5	1317.2	-0.0261384	0.174597	1.66756	0.796601	0.999981	3613.72	-0.236227	0.150913	0.0440184	0.363654	472.379	-0.194977	0.142956	0.0312107	0.619956	8.3391e-06	0.439312	0.207639	protein_coding	Not_significant	Not_significant	4
ENSG00000017797.11	RALBP1	386.936	-0.00992426	0.266999	1.11837	0.891348	0.999981	1913.25	-0.00240641	0.11912	0.976251	0.99846	55.5446	0.00921765	0.121907	0.823782	0.999836	8.3391e-06	0.00066937	7.12942e-05	protein_coding	Not_significant	Not_significant	4
ENSG00000018510.13	AGPS	536.141	-0.0447262	0.315193	0.889318	0.926088	0.999981	1608.95	0.0220594	0.152667	0.81915	0.991219	178.852	0.0142821	0.109941	0.803558	0.999836	8.3391e-06	0.00383026	7.12942e-05	protein_coding	Not_significant	Not_significant	4
ENSG00000018610.13	CXorf56	279.753	-0.081595	0.241419	0.48087	0.975336	0.999981	879.398	0.0735903	0.131098	0.483925	0.931161	89.3437	0.0089438	0.117938	0.856686	0.999836	8.3391e-06	0.030975	7.12942e-05	protein_coding	Not_significant	Not_significant	4
ENSG00000018699.11	TTC27	399.291	0.0133387	0.19956	0.25058	0.992777	0.999981	1176.43	-0.139628	0.130113	0.184619	0.705727	135.242	-0.0375179	0.120083	0.49556	0.999836	8.3391e-06	0.151363	7.12942e-05	protein_coding	Not_significant	Not_significant	4
ENSG00000019144.17	PHLDB1	219.791	0.367256	0.363134	2.83675	0.585506	0.999981	898.743	-0.421448	0.190186	0.00391409	0.0746155	50.0355	-0.0107842	0.123273	0.774326	0.999836	8.3391e-06	1.12717	7.12942e-05	protein_coding	Not_significant	Not_significant	3
ENSG00000020129.15	NCDN	947.443	0.274348	0.252184	2.07531	0.72191	0.999981	3509.73	-0.169807	0.153401	0.135969	0.627065	250.943	0.0169228	0.108734	0.777598	0.999836	8.3391e-06	0.202688	7.12942e-05	protein_coding	Not_significant	Not_significant	4
ENSG00000020256.19	ZFP64	234.357	-0.0363975	0.244208	0.425378	0.980347	0.999981	738.09	-0.0570194	0.131015	0.582162	0.954471	74.7813	-0.00968789	0.119225	0.832118	0.999836	8.3391e-06	0.0202374	7.12942e-05	protein_coding	Not_significant	Not_significant	4
ENSG00000020426.10	MNAT1	170.648	-0.581283	0.321892	4.11643	0.390478	0.999981	292.497	0.154121	0.18339	0.199217	0.724978	78.3582	-0.043397	0.126981	0.373468	0.999836	8.3391e-06	0.139675	7.12942e-05	processed_transcript	Not_significant	Not_significant	4
ENSG00000020922.12	MRE11A	306.28	-0.364863	0.364726	1.23534	0.872247	0.999981	946.872	-0.0138411	0.15339	0.888627	0.993895	99.4063	-0.0706044	0.138952	0.204654	0.999836	8.3391e-06	0.00265938	7.12942e-05	protein_coding	Not_significant	Not_significant	4
ENSG00000021355.12	SERPINB1	551.357	-0.0526636	0.184765	2.55515	0.634789	0.999981	1135.91	0.341895	0.155034	0.00629059	0.105915	234.605	0.219833	0.210458	0.0309038	0.619445	8.3391e-06	0.975042	0.207997	protein_coding	Not_significant	Not_significant	4
ENSG00000021574.11	SPAST	237.878	-0.214088	0.335295	1.16948	0.883097	0.999981	737.38	0.0599336	0.153514	0.588769	0.954471	77.1168	-0.00752951	0.118902	0.870016	0.999836	8.3391e-06	0.0202374	7.12942e-05	protein_coding	Not_significant	Not_significant	4
ENSG00000021776.10	AQR	414.424	-0.370648	0.263437	2.53994	0.637498	0.999981	1244.97	-0.126387	0.146917	0.253152	0.789504	138.05	-0.197377	0.261704	0.0320098	0.623636	8.3391e-06	0.102646	0.205069	protein_coding	Not_significant	Not_significant	4
ENSG00000022277.12	RTFDC1	642.518	-0.255665	0.185054	2.27392	0.68552	0.999981	1904.71	-0.0926923	0.128462	0.362437	0.867512	216.619	-0.154823	0.175322	0.0649032	0.770073	8.3391e-06	0.0617243	0.113468	protein_coding	Not_significant	Not_significant	4
ENSG00000022556.15	NLRP2	1339.96	0.0736557	0.174404	1.90049	0.754055	0.999981	3986.21	-0.043061	0.125203	0.670793	0.96937	450.343	0.021457	0.098508	0.731642	0.999836	8.3391e-06	0.0135104	7.12942e-05	protein_coding	Not_significant	Not_significant	4
ENSG00000022840.15	RNF10	1345.65	0.226558	0.201139	5.631	0.228452	0.999981	6910.66	0.0048359	0.121813	0.962482	0.997342	167.943	0.0836865	0.135189	0.204297	0.999836	8.3391e-06	0.00115605	7.12942e-05	protein_coding	Not_significant	Not_significant	4
ENSG00000023041.11	ZDHHC6	226.335	-0.195684	0.260926	3.54332	0.471322	0.999981	797.811	0.0789994	0.131211	0.440136	0.913442	63.877	-0.00425322	0.120718	0.92567	0.999836	8.3391e-06	0.0393189	7.12942e-05	protein_coding	Not_significant	Not_significant	4
ENSG00000023191.16	RNH1	759.604	0.252603	0.286328	2.51572	0.641824	0.999981	2345.71	-0.40692	0.182266	0.00394204	0.0750182	246.999	-0.0598686	0.124013	0.31863	0.999836	8.3391e-06	1.12483	7.12942e-05	protein_coding	Not_significant	Not_significant	4
ENSG00000023228.13	NDUFS1	1456.45	-0.113652	0.166854	1.03223	0.904871	0.999981	4067.41	-0.0687143	0.118743	0.486387	0.932578	515.203	-0.0782195	0.114464	0.263861	0.999836	8.3391e-06	0.0303147	7.12942e-05	protein_coding	Not_significant	Not_significant	4
ENSG00000023287.12	RB1CC1	266.295	-0.228494	0.5556	0.769624	0.942473	0.999981	1000.94	-0.00649938	0.196921	0.930421	0.995274	69.153	-0.0315268	0.124161	0.495208	0.999836	8.3391e-06	0.00205721	7.12942e-05	protein_coding	Not_significant	Not_significant	4
ENSG00000023318.7	ERP44	890.355	-0.169399	0.212515	2.53905	0.637656	0.999981	1602.46	0.00588712	0.135491	0.952952	0.996742	401.394	-0.0486426	0.106201	0.457139	0.999836	8.3391e-06	0.00141744	7.12942e-05	protein_coding	Not_significant	Not_significant	4
ENSG00000023330.14	ALAS1	726.916	-0.0142733	0.201218	1.20833	0.876725	0.999981	2278.66	0.101274	0.134613	0.338395	0.857047	232.966	0.0644918	0.119318	0.322237	0.999836	8.3391e-06	0.0669955	7.12942e-05	protein_coding	Not_significant	Not_significant	4
ENSG00000023516.8	AKAP11	465.718	-0.28995	0.590828	0.643555	0.958103	0.999981	1825.88	-0.011051	0.201124	0.859465	0.993772	113.738	-0.0729729	0.139423	0.198619	0.999836	8.3391e-06	0.0027132	7.12942e-05	protein_coding	Not_significant	Not_significant	4
ENSG00000023572.8	GLRX2	301.633	-0.298439	0.219473	2.52677	0.639849	0.999981	323.05	0.188955	0.176804	0.124052	0.605916	157.536	0.0125266	0.111341	0.826448	0.999836	8.3391e-06	0.217588	7.12942e-05	protein_coding	Not_significant	Not_significant	4
ENSG00000023697.12	DERA	218.49	-0.234696	0.265405	1.35403	0.852144	0.999981	557.051	-0.0172287	0.133098	0.867642	0.993772	82.564	-0.0364432	0.125527	0.440209	0.999836	8.3391e-06	0.0027132	7.12942e-05	protein_coding	Not_significant	Not_significant	4
ENSG00000023734.10	STRAP	1263.92	0.0196683	0.128198	0.704677	0.950751	0.999981	3238.41	-0.0104624	0.117966	0.911625	0.994572	475.893	0.0210365	0.0959242	0.745575	0.999836	8.3391e-06	0.00236385	7.12942e-05	nonsense_mediated_decay	Not_significant	Not_significant	4
ENSG00000023892.10	DEF6	336.693	0.2794	0.261276	1.21334	0.875898	0.999981	1238.91	0.0670864	0.136082	0.528532	0.946169	89.9464	0.0907182	0.154012	0.124466	0.916962	8.3391e-06	0.0240311	0.0376484	protein_coding	Not_significant	Not_significant	4
ENSG00000023909.9	GCLM	308.76	-0.400499	0.220037	6.34723	0.174675	0.999981	897.235	0.313073	0.165707	0.0145765	0.187692	105.842	0.00659942	0.115133	0.896311	0.999836	8.3391e-06	0.726554	7.12942e-05	protein_coding	Not_significant	Not_significant	4
ENSG00000024048.10	UBR2	572.241	-0.144549	0.231815	1.34961	0.852904	0.999981	1928.87	-0.0618857	0.130706	0.543826	0.950163	170.178	-0.053257	0.122837	0.369379	0.999836	8.3391e-06	0.0222019	7.12942e-05	protein_coding	Not_significant	Not_significant	4
ENSG00000024422.11	EHD2	160.52	0.0627544	0.341016	0.167311	0.99669	0.999981	471.997	-0.504642	0.202901	0.00142995	0.0357714	54.5547	-0.0586733	0.139298	0.178021	0.988369	8.3391e-06	1.44646	0.00508104	protein_coding	Not_significant	Not_significant	4
ENSG00000025156.12	HSF2	221.47	-0.427982	0.281708	5.12554	0.274657	0.999981	516.579	-0.0647831	0.15	0.550119	0.950559	88.2649	-0.128092	0.192548	0.0609141	0.762144	8.3391e-06	0.0220209	0.117963	protein_coding	Not_significant	Not_significant	4
ENSG00000025293.16	PHF20	457.894	0.138331	0.22613	0.648094	0.957572	0.999981	1752.67	-0.128654	0.126858	0.211317	0.741136	115.796	0.00328519	0.116724	0.946896	0.999836	8.3391e-06	0.130102	7.12942e-05	processed_transcript	Not_significant	Not_significant	4
ENSG00000025770.18	NCAPH2	1339.39	0.218632	0.276887	1.90751	0.752765	0.999981	5428.12	-0.178305	0.165418	0.133216	0.623586	309.041	-0.00837718	0.106348	0.888138	0.999836	8.3391e-06	0.205103	7.12942e-05	protein_coding	Not_significant	Not_significant	4
ENSG00000025772.7	TOMM34	614.279	-0.096545	0.22266	0.596703	0.963429	0.999981	2207.57	-0.101821	0.137636	0.347685	0.86046	169.177	-0.0627789	0.123614	0.310907	0.999836	8.3391e-06	0.0652692	7.12942e-05	protein_coding	Not_significant	Not_significant	4
ENSG00000025796.13	SEC63	498.681	-0.319673	0.41216	1.45985	0.833729	0.999981	1623.41	-0.000268469	0.156983	0.993787	0.999774	153.992	-0.0585407	0.130231	0.293156	0.999836	8.3391e-06	9.81877e-05	7.12942e-05	protein_coding	Not_significant	Not_significant	4
ENSG00000025800.13	KPNA6	1624.82	-0.0570532	0.135098	1.73506	0.78434	0.999981	6833.87	-0.161466	0.123004	0.11282	0.584577	350.469	-0.115275	0.131215	0.131649	0.934663	8.3391e-06	0.233158	0.0293447	protein_coding	Not_significant	Not_significant	4
ENSG00000026025.14	VIM	2372.71	0.0393549	0.184517	3.81915	0.431034	0.999981	6701.11	0.296246	0.160375	0.0176618	0.211544	831.336	0.396919	0.130911	0.000200969	0.0273371	8.3391e-06	0.674599	1.56325	protein_coding	Not_significant	Not_significant	4
ENSG00000026297.15	RNASET2	193.054	-0.200689	0.337366	1.43592	0.837928	0.999981	509.976	-0.137961	0.153551	0.234924	0.772736	71.1416	-0.0532596	0.134497	0.244143	0.999836	8.3391e-06	0.111969	7.12942e-05	protein_coding	Not_significant	Not_significant	4
ENSG00000026652.13	AGPAT4	246.755	0.227144	0.325723	4.89973	0.297741	0.999981	1049.2	-0.284334	0.153504	0.0187561	0.21917	52.2116	-0.0118915	0.123147	0.76974	0.999836	8.3391e-06	0.659219	7.12942e-05	protein_coding	Not_significant	Not_significant	4
ENSG00000027001.9	MIPEP	164.473	-0.0149702	0.327423	2.04219	0.727998	0.999981	391.84	-0.0718057	0.149895	0.508038	0.938402	64.7828	-0.0120947	0.121248	0.780605	0.999836	8.3391e-06	0.0276109	7.12942e-05	processed_transcript	Not_significant	Not_significant	4
ENSG00000027697.13	IFNGR1	201.099	-0.361364	0.344343	2.4756	0.64901	0.999981	344.448	-0.0910699	0.164983	0.414025	0.900303	92.3579	-0.108353	0.173636	0.0791614	0.80637	8.3391e-06	0.0456112	0.0934655	protein_coding	Not_significant	Not_significant	4
ENSG00000027847.13	B4GALT7	181.916	0.413835	0.367517	2.10644	0.71619	0.999981	699.211	-0.0213069	0.142501	0.833043	0.992371	45.6837	0.0381151	0.130002	0.334916	0.999836	8.3391e-06	0.00332576	7.12942e-05	protein_coding	Not_significant	Not_significant	4
ENSG00000028116.16	VRK2	208.939	0.138866	0.433663	0.675255	0.954345	0.999981	418.727	0.0723035	0.174063	0.505908	0.937989	90.0597	0.063542	0.136513	0.22442	0.999836	8.3391e-06	0.0278021	7.12942e-05	protein_coding	Not_significant	Not_significant	4
ENSG00000028310.17	BRD9	915.16	0.389707	0.219151	5.12495	0.274716	0.999981	4108.36	-0.136717	0.129328	0.194662	0.718362	172.161	0.0583953	0.125377	0.326144	0.999836	8.3391e-06	0.143656	7.12942e-05	retained_intron	Not_significant	Not_significant	4
ENSG00000028528.14	SNX1	855.42	-0.0417772	0.159608	1.28328	0.864205	0.999981	2930.18	-0.0683089	0.117089	0.476904	0.928159	249.739	-0.0419744	0.112076	0.528994	0.999836	8.3391e-06	0.0323775	7.12942e-05	protein_coding	Not_significant	Not_significant	4
ENSG00000028839.9	TBPL1	355.68	-0.181797	0.231987	4.81401	0.306919	0.999981	1006.11	0.167026	0.15282	0.146906	0.647419	124.655	0.0222529	0.115428	0.674046	0.999836	8.3391e-06	0.188815	7.12942e-05	protein_coding	Not_significant	Not_significant	4
ENSG00000029363.15	BCLAF1	1118.78	-0.332847	0.446734	1.06928	0.899115	0.999981	3595.13	-0.0281522	0.196342	0.72498	0.979069	350.136	-0.310403	0.191837	0.00838918	0.323384	8.3391e-06	0.00918681	0.490282	protein_coding	Not_significant	Not_significant	4
ENSG00000029364.11	SLC39A9	492.364	-0.266136	0.223021	5.49823	0.239885	0.999981	2361.51	0.0639816	0.11803	0.533922	0.947463	77.8383	-0.0243628	0.121396	0.606309	0.999836	8.3391e-06	0.0234376	7.12942e-05	processed_transcript	Not_significant	Not_significant	4
ENSG00000029534.19	ANK1	2254.51	0.301847	0.150775	4.44219	0.349457	0.999981	9518.32	-0.368001	0.14172	0.00204818	0.0464592	482.54	-0.0379615	0.10034	0.557889	0.999836	8.3391e-06	1.33293	7.12942e-05	protein_coding	Not_significant	Not_significant	3
ENSG00000029639.10	TFB1M	166.41	-0.0758883	0.269963	1.05829	0.900832	0.999981	434.47	-0.0107191	0.136964	0.917217	0.994768	61.8158	-0.00973645	0.120594	0.824019	0.999836	8.3391e-06	0.00227807	7.12942e-05	protein_coding	Not_significant	Not_significant	4
ENSG00000029725.16	RABEP1	315.074	-0.13841	0.349115	2.53235	0.638852	0.999981	1359.69	0.041584	0.14386	0.740358	0.98341	64.6175	-0.00656297	0.120965	0.875584	0.999836	8.3391e-06	0.00726528	7.12942e-05	protein_coding	Not_significant	Not_significant	4
ENSG00000029993.14	HMGB3	216.985	0.56462	0.244438	12.8058	0.012265	0.454173	579.603	-0.257763	0.160899	0.0354185	0.3237	79.3626	0.042127	0.126942	0.384795	0.999836	0.342778	0.489857	7.12942e-05	protein_coding	Not_significant	Not_significant	4
ENSG00000030066.13	NUP160	1463.14	-0.263492	0.11995	10.0471	0.0396419	0.838449	4191.17	-0.0935534	0.118484	0.339231	0.857047	507.509	-0.248828	0.150007	0.0119918	0.399298	0.0765231	0.0669955	0.398703	protein_coding	Not_significant	Not_significant	4
ENSG00000030110.12	BAK1	340.469	-0.18246	0.3569	1.49631	0.827295	0.999981	1432.07	-0.0328377	0.144015	0.756324	0.985021	73.4243	-0.0278243	0.123603	0.53653	0.999836	8.3391e-06	0.00655436	7.12942e-05	protein_coding	Not_significant	Not_significant	4
ENSG00000030582.16	GRN	1384.1	0.20763	0.276198	2.52264	0.640586	0.999981	3631.61	-0.590622	0.199261	0.000286876	0.00973077	513.125	-0.301292	0.18753	0.00897552	0.337458	8.3391e-06	2.01185	0.47178	protein_coding	Not_significant	Not_significant	3
ENSG00000031698.12	SARS	1426.57	-0.0979573	0.200082	2.03376	0.729549	0.999981	4390.93	-0.0676123	0.132671	0.536172	0.947858	464.933	-0.0761365	0.110624	0.28197	0.999836	8.3391e-06	0.0232567	7.12942e-05	protein_coding	Not_significant	Not_significant	4
ENSG00000031823.14	RANBP3	972.996	0.179137	0.1898	1.76472	0.778931	0.999981	3530.98	-0.122724	0.135086	0.250063	0.786771	264.722	0.0135031	0.103815	0.829641	0.999836	8.3391e-06	0.104152	7.12942e-05	protein_coding	Not_significant	Not_significant	4
ENSG00000032389.12	TSSC1	431.532	0.417549	0.253485	2.81343	0.589516	0.999981	1527.4	-0.0299174	0.12872	0.771505	0.98701	121.286	0.0946944	0.154851	0.121267	0.911134	8.3391e-06	0.00567851	0.0404177	processed_transcript	Not_significant	Not_significant	4
ENSG00000032444.15	PNPLA6	482.901	0.132181	0.295351	2.63245	0.621086	0.999981	2037.12	-0.247324	0.173297	0.0503004	0.390077	103.632	-0.035926	0.122126	0.485741	0.999836	8.3391e-06	0.408849	7.12942e-05	protein_coding	Not_significant	Not_significant	4
ENSG00000033011.11	ALG1	286.352	0.194321	0.326641	1.06526	0.899745	0.999981	739.314	-0.105419	0.157459	0.347453	0.86046	107.222	0.007102	0.116782	0.879233	0.999836	8.3391e-06	0.0652692	7.12942e-05	protein_coding	Not_significant	Not_significant	4
ENSG00000033030.13	ZCCHC8	412.195	-0.374113	0.194863	5.05461	0.28174	0.999981	1209.82	0.0166092	0.122105	0.878578	0.993772	140.109	-0.0867443	0.143371	0.170003	0.979185	8.3391e-06	0.0027132	0.00913515	protein_coding	Not_significant	Not_significant	4
ENSG00000033050.7	ABCF2	1351.59	0.172828	0.180981	2.57062	0.632037	0.999981	4438.3	-0.143126	0.1365	0.181886	0.702734	413.259	0.00437375	0.098602	0.946096	0.999836	8.3391e-06	0.153209	7.12942e-05	protein_coding	Not_significant	Not_significant	4
ENSG00000033100.15	CHPF2	486.277	0.70487	0.301282	7.8839	0.095925	0.999981	2164.9	-0.125005	0.140421	0.263758	0.799669	93.307	0.10712	0.175866	0.0670721	0.775389	8.3391e-06	0.09709	0.11048	protein_coding	Not_significant	Not_significant	4
ENSG00000033170.16	FUT8	267.677	-0.0755352	0.261498	0.666753	0.955365	0.999981	1137.84	0.369374	0.155087	0.00348877	0.0687515	56.5288	0.05184	0.13447	0.24462	0.999836	8.3391e-06	1.16272	7.12942e-05	protein_coding	Not_significant	Not_significant	4
ENSG00000033178.12	UBA6	484.152	-0.673337	0.424803	3.04391	0.550505	0.999981	1264.65	0.0594817	0.173666	0.578732	0.954471	179.872	-0.22589	0.240657	0.0281617	0.588432	8.3391e-06	0.0202374	0.230304	protein_coding	Not_significant	Not_significant	4
ENSG00000033327.12	GAB2	1123.6	0.156726	0.167771	4.39384	0.355322	0.999981	5543.85	-0.102987	0.114757	0.308769	0.83804	162.451	0.0243232	0.11525	0.659765	0.999836	8.3391e-06	0.0767353	7.12942e-05	protein_coding	Not_significant	Not_significant	4
ENSG00000033627.15	ATP6V0A1	1631.2	-0.0552645	0.174965	0.815459	0.936364	0.999981	6336.59	-0.0508893	0.121517	0.5977	0.95559	403.255	-0.0391686	0.104235	0.550119	0.999836	8.3391e-06	0.0197283	7.12942e-05	protein_coding	Not_significant	Not_significant	4
ENSG00000033800.13	PIAS1	470.759	-0.240561	0.254998	1.4388	0.837424	0.999981	1179.45	0.0595255	0.144771	0.584896	0.954471	179.846	-0.0271429	0.112086	0.64142	0.999836	8.3391e-06	0.0202374	7.12942e-05	protein_coding	Not_significant	Not_significant	4
ENSG00000033867.16	SLC4A7	258.13	-0.011319	0.446983	1.16318	0.884122	0.999981	824.626	-0.0432727	0.167011	0.681174	0.970693	81.2687	-0.0104485	0.119598	0.814291	0.999836	8.3391e-06	0.0129182	7.12942e-05	protein_coding	Not_significant	Not_significant	4
ENSG00000034053.14	APBA2	332.062	-0.22491	0.299773	2.38287	0.665726	0.999981	1430.2	-0.224735	0.158708	0.0599563	0.428007	68.3815	-0.0770295	0.149144	0.126546	0.923143	8.3391e-06	0.368549	0.0347308	protein_coding	Not_significant	Not_significant	4
ENSG00000034510.5	TMSB10	853.012	-0.120315	0.247198	3.37841	0.496605	0.999981	2040.97	0.124204	0.151045	0.267079	0.802297	335.017	0.0460615	0.108809	0.480079	0.999836	8.3391e-06	0.0956648	7.12942e-05	protein_coding	Not_significant	Not_significant	4
ENSG00000034693.14	PEX3	156.464	-0.153549	0.342761	1.4262	0.839629	0.999981	240.839	0.0712604	0.165589	0.529516	0.946517	74.5206	0.0043472	0.119081	0.924171	0.999836	8.3391e-06	0.0238715	7.12942e-05	protein_coding	Not_significant	Not_significant	4
ENSG00000034713.7	GABARAPL2	396.168	-0.11044	0.19787	9.99409	0.0405273	0.849113	1118.36	0.14748	0.134994	0.170848	0.684637	138.949	0.0277457	0.116185	0.620069	0.999836	0.0710345	0.16454	7.12942e-05	protein_coding	Not_significant	Not_significant	4
ENSG00000035141.7	FAM136A	651.591	-0.0945933	0.172178	4.75576	0.313289	0.999981	2790.18	0.189112	0.129757	0.0754867	0.48389	135.638	0.0427885	0.119716	0.459007	0.999836	8.3391e-06	0.315254	7.12942e-05	protein_coding	Not_significant	Not_significant	4
ENSG00000035403.16	VCL	1409.76	-0.048429	0.146465	1.03512	0.904424	0.999981	4535.38	-0.0104077	0.118966	0.916039	0.994768	440.582	-0.0103586	0.0966784	0.873807	0.999836	8.3391e-06	0.00227807	7.12942e-05	processed_transcript	Not_significant	Not_significant	4
ENSG00000035499.12	DEPDC1B	297.76	-0.0926936	0.255132	1.05487	0.901364	0.999981	836.876	0.0540037	0.132958	0.607741	0.958683	104.861	0.0044216	0.116794	0.912168	0.999836	8.3391e-06	0.018325	7.12942e-05	protein_coding	Not_significant	Not_significant	4
ENSG00000035681.7	NSMAF	1181.17	-0.0108951	0.159058	0.295771	0.990086	0.999981	4654.05	-0.121624	0.124765	0.235948	0.774283	285.658	-0.0527997	0.112473	0.414042	0.999836	8.3391e-06	0.1111	7.12942e-05	protein_coding	Not_significant	Not_significant	3
ENSG00000035687.9	ADSS	653.609	-0.280251	0.223625	3.34771	0.501409	0.999981	1575.34	-0.0807501	0.135977	0.455156	0.91917	255.729	-0.155182	0.175893	0.065294	0.770755	8.3391e-06	0.036604	0.113084	protein_coding	Not_significant	Not_significant	4
ENSG00000035928.14	RFC1	630.749	-0.156707	0.318098	1.0358	0.904319	0.999981	2045.67	0.0737367	0.149706	0.493713	0.934695	195.363	0.00539384	0.112066	0.927135	0.999836	8.3391e-06	0.0293302	7.12942e-05	protein_coding	Not_significant	Not_significant	4
ENSG00000036054.12	TBC1D23	364.098	-0.495148	0.469969	1.65018	0.799746	0.999981	1049.74	0.00651853	0.192287	0.932275	0.995274	125.696	-0.108437	0.164539	0.101173	0.859572	8.3391e-06	0.00205721	0.0657179	protein_coding	Not_significant	Not_significant	4
ENSG00000036257.12	CUL3	653.024	0.0378555	0.257562	1.46935	0.832056	0.999981	1927.89	0.0296883	0.135332	0.771119	0.98701	220.877	0.0372549	0.114533	0.535025	0.999836	8.3391e-06	0.00567851	7.12942e-05	protein_coding	Not_significant	Not_significant	4
ENSG00000036549.12	ZZZ3	350.039	0.114972	0.509771	0.600288	0.963032	0.999981	1454.05	-0.00304876	0.193738	0.969934	0.997721	77.5253	0.0199723	0.120896	0.677597	0.999836	8.3391e-06	0.00099072	7.12942e-05	processed_transcript	Not_significant	Not_significant	4
ENSG00000036672.15	USP2	206.961	0.458277	0.323881	2.96554	0.563608	0.999981	899.738	-0.319712	0.168482	0.0137828	0.180003	41.819	0.0115707	0.123559	0.7584	0.999836	8.3391e-06	0.74472	7.12942e-05	protein_coding	Not_significant	Not_significant	4
ENSG00000037042.8	TUBG2	219.387	0.0606049	0.270168	3.03351	0.552233	0.999981	437.783	-0.151394	0.163736	0.194248	0.718323	94.743	-0.0254453	0.119375	0.615027	0.999836	8.3391e-06	0.14368	7.12942e-05	protein_coding	Not_significant	Not_significant	4
ENSG00000037241.7	RPL26L1	318.765	-0.355769	0.233037	3.63333	0.457897	0.999981	574.375	0.269941	0.172	0.0341895	0.317382	143.717	0.0182753	0.114902	0.729535	0.999836	8.3391e-06	0.498418	7.12942e-05	protein_coding	Not_significant	Not_significant	4
ENSG00000037474.14	NSUN2	2071.33	-0.0041125	0.0879864	0.98925	0.911422	0.999981	6138.34	-0.0547055	0.110842	0.593023	0.955314	698.328	-0.0117223	0.0892372	0.848386	0.999836	8.3391e-06	0.0198539	7.12942e-05	protein_coding	Not_significant	Not_significant	4
ENSG00000037637.10	FBXO42	357.272	0.274936	0.232073	2.59485	0.627736	0.999981	1578.28	-0.0597971	0.1222	0.544475	0.950163	69.6852	0.0296102	0.123176	0.529633	0.999836	8.3391e-06	0.0222019	7.12942e-05	protein_coding	Not_significant	Not_significant	4
ENSG00000037749.11	MFAP3	214.293	-0.38184	0.275145	2.85997	0.581526	0.999981	652.695	-0.00895499	0.132234	0.930697	0.995274	70.5216	-0.0531535	0.133334	0.266828	0.999836	8.3391e-06	0.00205721	7.12942e-05	protein_coding	Not_significant	Not_significant	4
ENSG00000037757.13	MRI1	286.986	-0.0266695	0.343299	1.11292	0.892217	0.999981	751.417	-0.102704	0.163083	0.36048	0.866461	106.449	-0.0356704	0.121755	0.493401	0.999836	8.3391e-06	0.0622509	7.12942e-05	retained_intron	Not_significant	Not_significant	4
ENSG00000037897.16	METTL1	279.584	0.244606	0.263858	2.08668	0.71982	0.999981	925.059	-0.0802998	0.135252	0.447102	0.916725	84.8616	0.0316391	0.122821	0.514365	0.999836	8.3391e-06	0.0377607	7.12942e-05	protein_coding	Not_significant	Not_significant	4
ENSG00000038210.12	PI4K2B	140.597	0.169424	0.390385	1.14397	0.887235	0.999981	298.285	-0.0482323	0.158003	0.656686	0.966063	59.0009	0.0109495	0.122114	0.792949	0.999836	8.3391e-06	0.0149944	7.12942e-05	protein_coding	Not_significant	Not_significant	4
ENSG00000038219.12	BOD1L1	537.805	0.307222	0.480478	1.04482	0.902925	0.999981	1769.84	-0.0295105	0.197389	0.708924	0.976071	164.347	0.0454798	0.119039	0.445462	0.999836	8.3391e-06	0.0105185	7.12942e-05	protein_coding	Not_significant	Not_significant	4
ENSG00000038274.16	MAT2B	507.251	-0.17469	0.183141	2.30957	0.679026	0.999981	1174.29	0.0438517	0.127358	0.669469	0.968597	203.168	-0.0173057	0.109216	0.759722	0.999836	8.3391e-06	0.013857	7.12942e-05	protein_coding	Not_significant	Not_significant	4
ENSG00000038358.14	EDC4	1281.47	0.306576	0.193184	5.60708	0.230476	0.999981	4075.85	-0.277659	0.159162	0.0239389	0.25407	405.046	-0.00768117	0.098015	0.903107	0.999836	8.3391e-06	0.595047	7.12942e-05	protein_coding	Not_significant	Not_significant	4
ENSG00000038382.17	TRIO	459.703	0.314079	0.22342	4.48645	0.344157	0.999981	2190	-0.00714628	0.118786	0.934604	0.995406	74.1108	0.0549146	0.132554	0.273297	0.999836	8.3391e-06	0.00199996	7.12942e-05	retained_intron	Not_significant	Not_significant	4
ENSG00000038532.14	CLEC16A	345.644	0.2715	0.238893	1.89278	0.755471	0.999981	1598.66	-0.224386	0.135714	0.0410287	0.351172	60.4467	0.00573543	0.12035	0.896084	0.999836	8.3391e-06	0.45448	7.12942e-05	protein_coding	Not_significant	Not_significant	4
ENSG00000039123.15	SKIV2L2	1057.79	-0.293984	0.293531	1.84897	0.763512	0.999981	2266.29	-0.0417253	0.152315	0.712395	0.97796	441.441	-0.185156	0.160174	0.0423148	0.6807	8.3391e-06	0.00967876	0.167044	protein_coding	Not_significant	Not_significant	4
ENSG00000039319.16	ZFYVE16	206.016	-0.448256	0.674382	1.72081	0.786935	0.999981	620.764	0.00397692	0.202883	0.95657	0.996742	68.5037	-0.0511806	0.132451	0.285646	0.999836	8.3391e-06	0.00141744	7.12942e-05	protein_coding	Not_significant	Not_significant	4
ENSG00000039560.13	RAI14	322.937	-0.185527	0.295203	2.02493	0.731174	0.999981	1273.62	0.0291936	0.134476	0.78229	0.988165	77.9427	-0.012093	0.119805	0.791069	0.999836	8.3391e-06	0.00517039	7.12942e-05	protein_coding	Not_significant	Not_significant	4
ENSG00000039650.10	PNKP	470.883	0.49267	0.284192	3.88519	0.421767	0.999981	1768.53	-0.142505	0.151589	0.206303	0.733627	122.379	0.071331	0.136886	0.222298	0.999836	8.3391e-06	0.134525	7.12942e-05	processed_transcript	Not_significant	Not_significant	4
ENSG00000040275.16	SPDL1	423.912	0.0125822	0.317195	2.76785	0.597395	0.999981	1189.38	0.116666	0.168681	0.308795	0.83804	149.456	0.0826985	0.136267	0.204166	0.999836	8.3391e-06	0.0767353	7.12942e-05	protein_coding	Not_significant	Not_significant	4
ENSG00000040341.17	STAU2	489.317	-0.264842	0.25398	2.95959	0.56461	0.999981	1594.02	0.27647	0.176358	0.0332844	0.311512	151.112	0.0399341	0.118677	0.485758	0.999836	8.3391e-06	0.506525	7.12942e-05	protein_coding	Not_significant	Not_significant	3
ENSG00000040487.12	PQLC2	163.402	0.31664	0.363257	2.22216	0.694975	0.999981	520.17	0.0254775	0.148003	0.791629	0.98962	51.6118	0.0470294	0.132938	0.263703	0.999836	8.3391e-06	0.00453158	7.12942e-05	protein_coding	Not_significant	Not_significant	4
ENSG00000040633.12	PHF23	682.678	0.221282	0.24914	1.20684	0.876971	0.999981	2254.52	-0.0867692	0.136704	0.412744	0.899566	207.603	0.0339813	0.114333	0.563166	0.999836	8.3391e-06	0.0459672	7.12942e-05	protein_coding	Not_significant	Not_significant	4
ENSG00000040933.15	INPP4A	346.875	0.435728	0.256209	4.36228	0.359191	0.999981	1611.69	-0.331976	0.146313	0.0055418	0.096597	59.999	0.0110148	0.121479	0.809804	0.999836	8.3391e-06	1.01504	7.12942e-05	protein_coding	Not_significant	Not_significant	4
ENSG00000041357.15	PSMA4	1962.87	-0.413625	0.272079	2.83004	0.586658	0.999981	3806.33	0.15937	0.131836	0.131445	0.620159	857.907	-0.0288484	0.120696	0.572293	0.999836	8.3391e-06	0.207497	7.12942e-05	protein_coding	Not_significant	Not_significant	4
ENSG00000041802.10	LSG1	443.515	0.0216241	0.188728	1.58018	0.81235	0.999981	1425.28	-0.0345794	0.120998	0.730026	0.979836	138.706	0.0074215	0.112925	0.895163	0.999836	8.3391e-06	0.00884642	7.12942e-05	protein_coding	Not_significant	Not_significant	4
ENSG00000042062.11	FAM65C	989.242	0.680481	0.234332	9.40437	0.0517497	0.942216	4437.07	-0.565535	0.159758	4.24285e-05	0.00198421	186.457	0.0250937	0.113949	0.658385	0.999836	0.0258494	2.70241	7.12942e-05	protein_coding	RNA-seq_only	RNA-seq_only
ENSG00000042088.13	TDP1	243.774	0.287052	0.269377	1.85402	0.762586	0.999981	947.055	-0.0156325	0.128372	0.868091	0.993772	60.2191	0.0352051	0.126415	0.433074	0.999836	8.3391e-06	0.0027132	7.12942e-05	nonsense_mediated_decay	Not_significant	Not_significant	4
ENSG00000042286.14	AIFM2	217.092	0.116006	0.326382	2.04535	0.727419	0.999981	601.528	0.369994	0.197922	0.0106316	0.150377	77.2833	0.136	0.217127	0.0380456	0.657355	8.3391e-06	0.822818	0.1822	protein_coding	Not_significant	Not_significant	4
ENSG00000042429.10	MED17	318.457	-0.228799	0.214783	2.8362	0.5856	0.999981	951.901	-0.0736939	0.125362	0.472627	0.927132	106.512	-0.0610688	0.132658	0.265804	0.999836	8.3391e-06	0.0328586	7.12942e-05	protein_coding	Not_significant	Not_significant	4
ENSG00000042445.13	RETSAT	465.074	0.219807	0.227463	1.37856	0.847913	0.999981	1990.89	-0.186784	0.137849	0.0887263	0.522983	96.9712	0.000948239	0.116543	0.986989	0.999836	8.3391e-06	0.281512	7.12942e-05	nonsense_mediated_decay	Not_significant	Not_significant	4
ENSG00000042493.15	CAPG	943.982	0.333011	0.269464	2.04121	0.72818	0.999981	2299.35	-0.969293	0.199439	7.60929e-08	7.08696e-06	367.09	-0.579689	0.184489	8.91754e-05	0.0140413	8.3391e-06	5.14954	1.85259	protein_coding	Not_significant	Not_significant	3
ENSG00000042753.11	AP2S1	853.912	0.0117638	0.259642	0.184833	0.995984	0.999981	2558.63	-0.0936868	0.149131	0.397192	0.89139	285.184	-0.0400033	0.109279	0.532905	0.999836	8.3391e-06	0.0499323	7.12942e-05	protein_coding	Not_significant	Not_significant	4
ENSG00000043093.13	DCUN1D1	276.823	0.0685621	0.67442	0.557644	0.967652	0.999981	973.491	0.0217042	0.203646	0.740271	0.98341	78.4286	0.0444189	0.129582	0.338664	0.999836	8.3391e-06	0.00726528	7.12942e-05	protein_coding	Not_significant	Not_significant	4
ENSG00000043143.20	JADE2	305.173	-0.424762	0.379572	6.42467	0.169599	0.999981	1484.68	-0.590156	0.17268	6.28199e-05	0.0027671	46.246	-0.118404	0.209362	0.0165142	0.467021	8.3391e-06	2.55798	0.330663	protein_coding	Not_significant	Not_significant	3
ENSG00000043355.11	ZIC2	613.186	0.390408	0.191942	6.62084	0.157334	0.999981	1789.61	-0.208985	0.137751	0.0581486	0.420707	209.631	0.0447112	0.116742	0.457499	0.999836	8.3391e-06	0.37602	7.12942e-05	protein_coding	Not_significant	Not_significant	4
ENSG00000043462.11	LCP2	158.362	0.169022	0.293948	0.636055	0.958974	0.999981	480.133	0.630295	0.191109	8.69578e-05	0.00364063	52.3158	0.532418	0.556268	0.006877	0.287781	8.3391e-06	2.43882	0.540938	protein_coding	Not_significant	Not_significant	3
ENSG00000043514.15	TRIT1	683.367	-0.0339547	0.140224	0.297314	0.989987	0.999981	2255.27	-0.017089	0.113661	0.872618	0.993772	207.925	-0.00216945	0.108003	0.970269	0.999836	8.3391e-06	0.0027132	7.12942e-05	protein_coding	Not_significant	Not_significant	4
ENSG00000044115.20	CTNNA1	895.956	0.126506	0.168893	0.873957	0.928267	0.999981	2669.33	-0.11552	0.130327	0.267847	0.802846	300.73	0.00166684	0.101623	0.989062	0.999836	8.3391e-06	0.0953676	7.12942e-05	protein_coding	Not_significant	Not_significant	4
ENSG00000044446.11	PHKA2	230.693	0.117869	0.271297	2.74527	0.601317	0.999981	893.279	-0.342753	0.162904	0.00781639	0.123069	57.2685	-0.0403702	0.128505	0.366882	0.999836	8.3391e-06	0.909851	7.12942e-05	protein_coding	Not_significant	Not_significant	4
ENSG00000044574.7	HSPA5	4115.35	0.0150365	0.149591	1.2718	0.866142	0.999981	9452.38	-0.246086	0.140283	0.0299291	0.292245	1655.07	-0.189735	0.113353	0.0219075	0.529972	8.3391e-06	0.534254	0.275747	protein_coding	Not_significant	Not_significant	4
ENSG00000046604.12	DSG2	696.738	-0.34761	0.218113	2.84565	0.583978	0.999981	2009.48	-0.102446	0.131621	0.322495	0.848713	240.334	-0.248038	0.238628	0.0231936	0.543096	8.3391e-06	0.0712393	0.265123	protein_coding	Not_significant	Not_significant	4
ENSG00000046647.13	GEMIN8	161.939	-0.0251105	0.314102	1.48678	0.828981	0.999981	383.429	0.0936843	0.150575	0.407631	0.896472	64.0421	0.025	0.123861	0.55233	0.999836	8.3391e-06	0.0474631	7.12942e-05	protein_coding	Not_significant	Not_significant	4
ENSG00000046651.14	OFD1	247.007	8.47321e-05	0.311417	2.26678	0.686824	0.999981	786.678	0.0779141	0.151864	0.47565	0.927984	77.898	0.0302194	0.122032	0.542922	0.999836	8.3391e-06	0.0324595	7.12942e-05	protein_coding	Not_significant	Not_significant	4
ENSG00000047056.14	WDR37	243.624	0.0916821	0.285158	0.910689	0.923022	0.999981	985.944	-0.0303961	0.129803	0.803851	0.990454	56.3769	0.0104214	0.121621	0.799628	0.999836	8.3391e-06	0.00416554	7.12942e-05	protein_coding	Not_significant	Not_significant	4
ENSG00000047188.15	YTHDC2	263	-0.210616	0.425951	1.01819	0.907025	0.999981	848.802	0.0565367	0.167008	0.601621	0.95653	81.9247	-0.00527088	0.118721	0.907638	0.999836	8.3391e-06	0.0193016	7.12942e-05	protein_coding	Not_significant	Not_significant	4
ENSG00000047230.14	CTPS2	165.314	0.0062229	0.327756	2.64936	0.618104	0.999981	483.361	-0.00395992	0.138805	0.968549	0.997721	56.3985	0.0053245	0.121863	0.911733	0.999836	8.3391e-06	0.00099072	7.12942e-05	protein_coding	Not_significant	Not_significant	4
ENSG00000047249.16	ATP6V1H	570.595	-0.103752	0.20247	2.496	0.645352	0.999981	1269.37	-0.0333067	0.127733	0.749512	0.984315	233.486	-0.0367273	0.111859	0.544874	0.999836	8.3391e-06	0.00686605	7.12942e-05	protein_coding	Not_significant	Not_significant	3
ENSG00000047315.14	POLR2B	1346.61	-0.315447	0.200547	5.16317	0.270961	0.999981	4111.77	-0.0560991	0.117419	0.564604	0.952386	441.993	-0.182902	0.177563	0.0450745	0.689855	8.3391e-06	0.0211871	0.161242	protein_coding	Not_significant	Not_significant	4
ENSG00000047410.13	TPR	1992.17	-0.108419	0.5248	0.67648	0.954197	0.999981	4298.09	-0.0215986	0.200913	0.767293	0.98701	828.934	-0.0965309	0.124545	0.182092	0.994621	8.3391e-06	0.00567851	0.00234236	protein_coding	Not_significant	Not_significant	4
ENSG00000047579.19	DTNBP1	390.623	0.119644	0.200835	1.07638	0.898001	0.999981	934.299	0.0396951	0.129704	0.700866	0.974758	153.558	0.0673877	0.127729	0.278917	0.999836	8.3391e-06	0.0111032	7.12942e-05	protein_coding	Not_significant	Not_significant	4
ENSG00000047597.5	XK	362.7	-0.0949016	0.230924	1.2913	0.86285	0.999981	1539.91	-0.229698	0.140798	0.0415481	0.353416	76.8334	-0.0559345	0.13331	0.261171	0.999836	8.3391e-06	0.451714	7.12942e-05	protein_coding	Not_significant	Not_significant	3
ENSG00000047648.21	ARHGAP6	285.575	0.205383	0.24836	0.885861	0.92658	0.999981	927.296	0.566556	0.164414	6.46353e-05	0.00284137	88.3608	0.656149	0.350853	0.00200307	0.130586	8.3391e-06	2.54647	0.884103	protein_coding	Not_significant	Not_significant	3
ENSG00000047849.21	MAP4	2364.32	0.149852	0.132031	4.10297	0.392249	0.999981	8194.61	-0.350599	0.137247	0.00243614	0.0532079	681.239	-0.133531	0.119907	0.0888893	0.826483	8.3391e-06	1.27402	0.0827663	protein_coding	Not_significant	Not_significant	4
ENSG00000047932.13	GOPC	212.753	-0.241861	0.428286	3.49913	0.478011	0.999981	543.077	0.0531533	0.168551	0.613591	0.959641	80.3471	-0.0102332	0.11915	0.824202	0.999836	8.3391e-06	0.0178911	7.12942e-05	protein_coding	Not_significant	Not_significant	4
ENSG00000048028.11	USP28	217.237	-0.210984	0.258522	1.75157	0.781331	0.999981	825.252	-0.0604095	0.128259	0.557336	0.95177	55.4945	-0.0358261	0.127173	0.424126	0.999836	8.3391e-06	0.0214678	7.12942e-05	protein_coding	Not_significant	Not_significant	4
ENSG00000048140.17	TSPAN17	320.095	0.250336	0.350765	3.21753	0.522104	0.999981	1542.75	-0.218181	0.15589	0.06487	0.447113	49.8852	0.00169273	0.122975	0.954819	0.999836	8.3391e-06	0.349583	7.12942e-05	protein_coding	Not_significant	Not_significant	4
ENSG00000048162.20	NOP16	600.507	0.0311845	0.204031	4.48234	0.344647	0.999981	1775.33	-0.0663327	0.132282	0.523961	0.944221	202.737	-0.0102987	0.107044	0.863027	0.999836	8.3391e-06	0.0249265	7.12942e-05	protein_coding	Not_significant	Not_significant	4
ENSG00000048392.11	RRM2B	135.226	0.246811	0.531795	0.728628	0.947752	0.999981	377.191	0.0762362	0.182064	0.476529	0.92801	47.971	0.0527246	0.136878	0.205748	0.999836	8.3391e-06	0.0324472	7.12942e-05	protein_coding	Not_significant	Not_significant	4
ENSG00000048405.9	ZNF800	375.791	0.0500887	0.375862	0.470124	0.976343	0.999981	1134.09	0.0188991	0.158481	0.861139	0.993772	124.765	0.0291749	0.117925	0.587628	0.999836	8.3391e-06	0.0027132	7.12942e-05	processed_transcript	Not_significant	Not_significant	4
ENSG00000048544.5	MRPS10	304.33	-0.285488	0.20348	8.69362	0.0692307	0.999981	799.24	0.21695	0.152285	0.0645092	0.446451	112.559	0.0134141	0.114971	0.799575	0.999836	8.3391e-06	0.350226	7.12942e-05	protein_coding	Not_significant	Not_significant	4
ENSG00000048649.13	RSF1	506.785	-0.169636	0.491027	1.55995	0.815971	0.999981	1275.91	0.0190137	0.197207	0.809802	0.990645	193.074	0.00187511	0.109232	0.97557	0.999836	8.3391e-06	0.00408197	7.12942e-05	protein_coding	Not_significant	Not_significant	4
ENSG00000048707.13	VPS13D	539.322	0.00232434	0.22953	2.26096	0.687886	0.999981	2720.66	-0.49625	0.143245	7.15391e-05	0.00310757	72.2477	-0.102071	0.171206	0.0750109	0.790658	8.3391e-06	2.50758	0.102011	protein_coding	Not_significant	Not_significant	3
ENSG00000048740.18	CELF2	2637.54	-0.185682	0.185163	6.28107	0.179118	0.999981	10544.5	0.522586	0.173481	0.000309677	0.0103896	622.934	0.383232	0.140391	0.000484345	0.0517192	8.3391e-06	1.9834	1.28635	protein_coding	Not_significant	Not_significant	4
ENSG00000048828.16	FAM120A	1055.9	0.12568	0.145702	2.99323	0.558959	0.999981	4664.89	-0.0185606	0.110882	0.863546	0.993772	206.118	0.0433776	0.116083	0.452136	0.999836	8.3391e-06	0.0027132	7.12942e-05	protein_coding	Not_significant	Not_significant	4
ENSG00000048991.16	R3HDM1	655.494	0.0791021	0.259163	0.381954	0.983928	0.999981	2858.58	0.0583323	0.138397	0.585315	0.954471	131.618	0.0552986	0.126211	0.339983	0.999836	8.3391e-06	0.0202374	7.12942e-05	processed_transcript	Not_significant	Not_significant	4
ENSG00000049167.13	ERCC8	153.359	-0.306393	0.31331	1.55878	0.816181	0.999981	355.333	0.310749	0.2092	0.0292686	0.287845	61.4199	0.0241565	0.12296	0.57401	0.999836	8.3391e-06	0.540841	7.12942e-05	nonsense_mediated_decay	Not_significant	Not_significant	4
ENSG00000049245.12	VAMP3	324.388	-0.188189	0.234621	5.31243	0.256716	0.999981	1252.82	0.0204389	0.124002	0.848049	0.992786	80.8725	-0.0193573	0.119928	0.684111	0.999836	8.3391e-06	0.0031445	7.12942e-05	protein_coding	Not_significant	Not_significant	4
ENSG00000049246.14	PER3	188.446	-0.0326612	0.288594	0.54213	0.969272	0.999981	554.525	-0.00470896	0.136642	0.965899	0.997438	63.9659	0.00332945	0.120702	0.939964	0.999836	8.3391e-06	0.00111416	7.12942e-05	protein_coding	Not_significant	Not_significant	4
ENSG00000049323.15	LTBP1	684.987	-0.128442	0.202275	4.19025	0.38087	0.999981	2115.59	-0.697871	0.157117	7.66572e-07	5.57922e-05	222.935	-0.742668	0.215145	2.76268e-05	0.00611079	8.3391e-06	4.25343	2.2139	protein_coding	Not_significant	Not_significant	3
ENSG00000049541.10	RFC2	921.786	-0.0711548	0.198101	0.590733	0.964088	0.999981	2388.92	0.0983331	0.13771	0.355595	0.862803	344.317	0.0506644	0.106978	0.44368	0.999836	8.3391e-06	0.0640882	7.12942e-05	protein_coding	Not_significant	Not_significant	4
ENSG00000049618.22	ARID1B	1080.03	-0.0367862	0.148157	1.39521	0.845026	0.999981	4767.08	-0.0566909	0.115293	0.562436	0.952189	211.166	-0.0195352	0.109206	0.754137	0.999836	8.3391e-06	0.0212769	7.12942e-05	protein_coding	Not_significant	Not_significant	4
ENSG00000049656.13	CLPTM1L	2022.04	0.369595	0.185173	4.44095	0.349606	0.999981	8109.71	-0.0706982	0.124929	0.490873	0.934065	475.003	0.172087	0.15444	0.050972	0.723797	8.3391e-06	0.0296231	0.140383	protein_coding	Not_significant	Not_significant	4
ENSG00000049860.13	HEXB	470.283	-0.243764	0.191378	2.93083	0.569467	0.999981	1026.82	0.0373183	0.121996	0.692176	0.973269	194.413	-0.0310884	0.114387	0.59286	0.999836	8.3391e-06	0.0117672	7.12942e-05	protein_coding	Not_significant	Not_significant	4
ENSG00000050130.17	JKAMP	123.81	-0.741406	0.400458	6.75024	0.14969	0.999981	351.18	0.122005	0.173627	0.292328	0.826073	43.3053	-0.0471598	0.134182	0.241808	0.999836	8.3391e-06	0.0829817	7.12942e-05	protein_coding	Not_significant	Not_significant	4
ENSG00000050344.8	NFE2L3	149.496	-0.146052	0.359179	1.25755	0.868535	0.999981	504.346	-0.563833	0.185407	0.000234499	0.00812979	44.4746	-0.0676894	0.148589	0.0847915	0.817279	8.3391e-06	2.08992	0.0876298	protein_coding	Not_significant	Not_significant	3
ENSG00000050393.11	MCUR1	451.52	0.287969	0.2263	8.82917	0.0655143	0.999981	1875.13	0.0799906	0.122306	0.436354	0.911871	99.7363	0.0963928	0.16033	0.102799	0.8644	8.3391e-06	0.0400668	0.063285	protein_coding	Not_significant	Not_significant	4
ENSG00000050426.15	LETMD1	624.665	-0.224735	0.178141	5.11698	0.275504	0.999981	2717.15	0.168809	0.126261	0.105775	0.570116	125.819	-0.000926012	0.113511	0.984575	0.999836	8.3391e-06	0.244037	7.12942e-05	protein_coding	Not_significant	Not_significant	4
ENSG00000050748.17	MAPK9	269.364	-0.0299618	0.344607	0.0239165	0.999929	0.999981	1233.85	0.0997725	0.129092	0.339304	0.857118	48.2355	0.0160759	0.124501	0.664551	0.999836	8.3391e-06	0.0669592	7.12942e-05	protein_coding	Not_significant	Not_significant	4
ENSG00000050767.15	COL23A1	259.207	0.247521	0.334059	1.00702	0.908729	0.999981	912.846	-1.29305	0.187851	3.26832e-13	7.98196e-11	73.3337	-0.769372	0.402207	0.00164225	0.115036	8.3391e-06	10.0979	0.939167	protein_coding	Not_significant	Not_significant	3
ENSG00000050820.16	BCAR1	418.229	0.703472	0.301116	6.27666	0.179418	0.999981	1735.38	-0.217855	0.172086	0.0748109	0.481837	92.5842	0.0883954	0.152183	0.129239	0.92939	8.3391e-06	0.3171	0.0318019	protein_coding	Not_significant	Not_significant	4
ENSG00000051108.14	HERPUD1	224.071	-0.134165	0.298228	1.66731	0.796646	0.999981	728.681	0.014837	0.134807	0.88886	0.993895	69.2349	-0.00700306	0.120335	0.865155	0.999836	8.3391e-06	0.00265938	7.12942e-05	protein_coding	Not_significant	Not_significant	4
ENSG00000051180.16	RAD51	285.254	0.0485767	0.246897	2.49917	0.644784	0.999981	773.602	-0.0736332	0.138835	0.490549	0.934022	103.235	-0.00455154	0.115833	0.925148	0.999836	8.3391e-06	0.0296431	7.12942e-05	protein_coding	Not_significant	Not_significant	4
ENSG00000051341.13	POLQ	416.759	-0.047284	0.46399	0.548719	0.968588	0.999981	1813.26	-0.00544104	0.192358	0.930045	0.995274	84.1287	-0.00806649	0.117075	0.869785	0.999836	8.3391e-06	0.00205721	7.12942e-05	protein_coding	Not_significant	Not_significant	4
ENSG00000051382.8	PIK3CB	560.709	-0.144566	0.242996	1.54072	0.819405	0.999981	2631.23	0.161017	0.14174	0.1461	0.645871	94.1953	0.0201903	0.118734	0.689794	0.999836	8.3391e-06	0.189854	7.12942e-05	protein_coding	Not_significant	Not_significant	4
ENSG00000051523.10	CYBA	1369.88	0.0749243	0.228871	1.64577	0.800543	0.999981	3244.27	-0.262701	0.172255	0.037742	0.333487	541.628	-0.138067	0.133614	0.0858726	0.820315	8.3391e-06	0.476921	0.0860195	protein_coding	Not_significant	Not_significant	4
ENSG00000051596.9	THOC3	775.492	-0.156778	0.177564	2.18498	0.70178	0.999981	1976.97	-0.0306232	0.124261	0.754999	0.985021	292.761	-0.0674143	0.116017	0.325633	0.999836	8.3391e-06	0.00655436	7.12942e-05	protein_coding	Not_significant	Not_significant	4
ENSG00000051620.10	HEBP2	344.122	-0.0904253	0.233249	3.97241	0.409753	0.999981	801.046	0.108493	0.14012	0.315772	0.843592	137.355	0.025076	0.115811	0.644478	0.999836	8.3391e-06	0.0738674	7.12942e-05	protein_coding	Not_significant	Not_significant	4
ENSG00000051825.14	MPHOSPH9	416.606	0.0485585	0.420023	1.2684	0.866714	0.999981	2017.15	0.0234448	0.161046	0.827435	0.992007	64.1678	0.0206442	0.121901	0.652244	0.999836	8.3391e-06	0.00348546	7.12942e-05	processed_transcript	Not_significant	Not_significant	4
ENSG00000052126.14	PLEKHA5	329.323	-0.0227777	0.328753	0.276795	0.991262	0.999981	941.582	0.197311	0.189627	0.117701	0.595525	114.465	0.0861468	0.14622	0.158008	0.966781	8.3391e-06	0.2251	0.014672	protein_coding	Not_significant	Not_significant	4
ENSG00000052723.11	SIKE1	391.358	-0.0760799	0.365849	0.046858	0.99973	0.999981	1084.56	0.12209	0.179227	0.280746	0.817431	139.421	0.0568094	0.125671	0.330691	0.999836	8.3391e-06	0.0875489	7.12942e-05	protein_coding	Not_significant	Not_significant	4
ENSG00000052749.13	RRP12	946.608	0.443211	0.227119	4.00227	0.405699	0.999981	3036.34	-0.230898	0.162785	0.0572169	0.41669	296.588	0.0601038	0.113777	0.36285	0.999836	8.3391e-06	0.380187	7.12942e-05	retained_intron	Not_significant	Not_significant	4
ENSG00000052795.12	FNIP2	570.573	0.228646	0.241086	1.42733	0.839431	0.999981	2957.91	0.0649336	0.122247	0.521971	0.943461	68.5089	0.0494376	0.131278	0.296006	0.999836	8.3391e-06	0.0252762	7.12942e-05	protein_coding	Not_significant	Not_significant	4
ENSG00000052802.12	MSMO1	314.655	-0.408587	0.214779	9.83091	0.0433743	0.876644	811.444	-0.0309897	0.128356	0.763375	0.98645	117.89	-0.0982033	0.155773	0.119618	0.906753	0.0571766	0.00592505	0.0425111	protein_coding	Not_significant	Not_significant	4
ENSG00000052841.14	TTC17	397.526	-0.490159	0.251664	3.90302	0.41929	0.999981	1671.39	-0.0401782	0.128613	0.697972	0.974758	85.8317	-0.113815	0.180545	0.0694922	0.783015	8.3391e-06	0.0111032	0.10623	protein_coding	Not_significant	Not_significant	4
ENSG00000053371.12	AKR7A2	441.212	0.238697	0.278821	3.16428	0.53072	0.999981	1199.46	-0.131761	0.150773	0.241414	0.780437	159.38	0.0157875	0.114129	0.774125	0.999836	8.3391e-06	0.107662	7.12942e-05	protein_coding	Not_significant	Not_significant	4
ENSG00000053372.4	MRTO4	1306.33	0.24954	0.203017	2.24077	0.691573	0.999981	4066.16	-0.0605079	0.134031	0.56492	0.952512	421.381	0.0934572	0.117647	0.197075	0.999836	8.3391e-06	0.0211296	7.12942e-05	protein_coding	Not_significant	Not_significant	4
ENSG00000053501.12	USE1	134.996	0.198384	0.376242	2.02479	0.731199	0.999981	389.423	0.110174	0.164855	0.332012	0.855325	46.5609	0.0466799	0.133282	0.258013	0.999836	8.3391e-06	0.0678689	7.12942e-05	nonsense_mediated_decay	Not_significant	Not_significant	4
ENSG00000053770.11	AP5M1	238.116	-0.34778	0.504641	1.32437	0.857227	0.999981	737.262	0.0619432	0.175365	0.561386	0.952189	77.2562	-0.0185959	0.121447	0.686001	0.999836	8.3391e-06	0.0212769	7.12942e-05	protein_coding	Not_significant	Not_significant	4
ENSG00000053900.10	ANAPC4	277.963	-0.0047683	0.406025	1.02963	0.905271	0.999981	695.753	-0.0870333	0.160014	0.427218	0.905957	106.242	-0.0198504	0.120523	0.670487	0.999836	8.3391e-06	0.0428925	7.12942e-05	protein_coding	Not_significant	Not_significant	4
ENSG00000054116.11	TRAPPC3	926.979	-0.146137	0.169234	2.29868	0.681009	0.999981	2701.48	0.170752	0.138592	0.11792	0.595697	316.937	0.0554245	0.108685	0.407125	0.999836	8.3391e-06	0.224975	7.12942e-05	protein_coding	Not_significant	Not_significant	4
ENSG00000054118.13	THRAP3	2618.04	0.173288	0.102133	5.55702	0.234762	0.999981	8024.08	-0.271234	0.130705	0.0125794	0.17057	856.66	-0.0681747	0.0927266	0.313028	0.999836	8.3391e-06	0.768097	7.12942e-05	protein_coding	Not_significant	Not_significant	4
ENSG00000054148.17	PHPT1	760.5	0.202278	0.258339	3.97138	0.409894	0.999981	1542.44	-0.434133	0.187618	0.00278889	0.0584922	325.985	-0.122262	0.149409	0.108757	0.881623	8.3391e-06	1.2329	0.0547169	protein_coding	Not_significant	Not_significant	4
ENSG00000054267.20	ARID4B	414.291	-0.135357	0.436218	0.549998	0.968455	0.999981	1259.12	0.015039	0.168598	0.889454	0.993895	136.688	-0.00994523	0.113026	0.855327	0.999836	8.3391e-06	0.00265938	7.12942e-05	nonsense_mediated_decay	Not_significant	Not_significant	4
ENSG00000054282.15	SDCCAG8	135.681	-0.143124	0.332591	2.99478	0.558699	0.999981	338.408	-0.00094688	0.146131	0.986433	0.999714	51.9367	-0.0145415	0.12284	0.722192	0.999836	8.3391e-06	0.000124082	7.12942e-05	processed_transcript	Not_significant	Not_significant	4
ENSG00000054523.17	KIF1B	512.408	-0.23427	0.209167	1.8911	0.75578	0.999981	2141.77	-0.162007	0.129113	0.122071	0.603223	111.847	-0.100397	0.161521	0.106311	0.874391	8.3391e-06	0.219522	0.0582941	protein_coding	Not_significant	Not_significant	4
ENSG00000054598.6	FOXC1	155.419	0.296962	0.363724	2.88158	0.577834	0.999981	486.763	-0.168757	0.173401	0.15904	0.667264	49.8216	0.00675596	0.122166	0.877143	0.999836	8.3391e-06	0.175702	7.12942e-05	protein_coding	Not_significant	Not_significant	4
ENSG00000054611.13	TBC1D22A	279.584	0.27672	0.344668	1.37735	0.848122	0.999981	1106.89	-0.173308	0.153449	0.130674	0.619277	67.1178	0.00921454	0.121759	0.803066	0.999836	8.3391e-06	0.208115	7.12942e-05	protein_coding	Not_significant	Not_significant	4
ENSG00000054965.10	FAM168A	318.478	0.017473	0.252552	4.25096	0.373107	0.999981	1429.5	-0.104451	0.125084	0.306686	0.836211	59.9664	-0.0132737	0.121452	0.756794	0.999836	8.3391e-06	0.0776839	7.12942e-05	protein_coding	Not_significant	Not_significant	4
ENSG00000054967.12	RELT	222.197	0.380646	0.403427	1.36943	0.84949	0.999981	853.057	-0.21978	0.192046	0.086185	0.516452	55.8825	0.00739449	0.121932	0.851248	0.999836	8.3391e-06	0.28697	7.12942e-05	protein_coding	Not_significant	Not_significant	4
ENSG00000054983.16	GALC	1101.39	-0.125803	0.154853	4.01291	0.404261	0.999981	3067.18	0.251041	0.135057	0.0233673	0.250177	390.543	0.112672	0.133931	0.135749	0.936687	8.3391e-06	0.601753	0.0284053	nonsense_mediated_decay	Not_significant	Not_significant	4
ENSG00000055044.10	NOP58	1492.94	-0.457006	0.398335	2.41508	0.659903	0.999981	2953.75	0.071183	0.170909	0.513419	0.940725	647.03	-0.0987864	0.131211	0.172115	0.980689	8.3391e-06	0.0265371	0.00846858	protein_coding	Not_significant	Not_significant	4
ENSG00000055070.16	SZRD1	1101.17	-0.108468	0.246296	2.02272	0.73158	0.999981	5218.98	-0.0195661	0.131241	0.848482	0.992786	180.037	-0.0284105	0.113698	0.621194	0.999836	8.3391e-06	0.0031445	7.12942e-05	processed_transcript	Not_significant	Not_significant	4
ENSG00000055118.14	KCNH2	3698.41	0.123271	0.239305	1.17295	0.882532	0.999981	17295.2	-0.19124	0.148545	0.0938398	0.540089	627.571	-0.0410139	0.107439	0.52689	0.999836	8.3391e-06	0.267535	7.12942e-05	protein_coding	Not_significant	Not_significant	4
ENSG00000055130.15	CUL1	1021.69	-0.135807	0.161064	0.8751	0.928106	0.999981	3393.31	0.0177847	0.115972	0.872715	0.993772	308.787	-0.0279797	0.107244	0.677694	0.999836	8.3391e-06	0.0027132	7.12942e-05	protein_coding	Not_significant	Not_significant	4
ENSG00000055208.18	TAB2	451.316	-0.407394	0.288715	3.2365	0.519057	0.999981	1938.02	0.0868697	0.146272	0.426046	0.905393	93.4737	-0.0402227	0.12373	0.434148	0.999836	8.3391e-06	0.0431627	7.12942e-05	protein_coding	Not_significant	Not_significant	4
ENSG00000055332.16	EIF2AK2	202.065	-0.288197	0.403633	1.19818	0.878399	0.999981	622.553	0.0434545	0.154589	0.685096	0.971681	65.7835	-0.0192229	0.122607	0.653715	0.999836	8.3391e-06	0.0124762	7.12942e-05	protein_coding	Not_significant	Not_significant	4
ENSG00000055483.19	USP36	1092.54	0.334519	0.171531	4.08621	0.394464	0.999981	4692.54	-0.247586	0.135634	0.0238496	0.253658	226.278	0.0197674	0.108155	0.745342	0.999836	8.3391e-06	0.595751	7.12942e-05	nonsense_mediated_decay	Not_significant	Not_significant	4
ENSG00000055609.17	KMT2C	1608.4	0.0387605	0.298943	0.040217	0.999801	0.999981	7747.49	0.0906515	0.157681	0.423142	0.904909	251.209	0.0886915	0.131896	0.197692	0.999836	8.3391e-06	0.0433953	7.12942e-05	protein_coding	Not_significant	Not_significant	4
ENSG00000055917.15	PUM2	943.686	-0.501893	0.234257	6.00944	0.198445	0.999981	3552.65	0.0436089	0.138127	0.693522	0.973469	244.39	-0.202979	0.195013	0.0356674	0.649325	8.3391e-06	0.011678	0.187538	protein_coding	Not_significant	Not_significant	4
ENSG00000055950.16	MRPL43	256.602	0.206164	0.243198	3.10642	0.540178	0.999981	695.99	-0.0199887	0.13305	0.8437	0.992786	92.8644	0.042906	0.124831	0.412731	0.999836	8.3391e-06	0.0031445	7.12942e-05	protein_coding	Not_significant	Not_significant	4
ENSG00000056050.6	HPF1	78.9323	0.559937	0.504001	1.28821	0.863373	0.999981	84.7222	-0.0279625	0.183944	0.768493	0.98701	41.2189	0.048484	0.135247	0.220618	0.999836	8.3391e-06	0.00567851	7.12942e-05	protein_coding	Not_significant	Not_significant	4
ENSG00000056097.15	ZFR	1527.87	-0.0891543	0.142698	3.75152	0.440677	0.999981	4124.6	0.0394534	0.118851	0.69341	0.973469	554.654	-0.000616158	0.095789	0.971931	0.999836	8.3391e-06	0.011678	7.12942e-05	protein_coding	Not_significant	Not_significant	4
ENSG00000056586.15	RC3H2	492.323	-0.223464	0.365723	4.73084	0.316046	0.999981	2431.48	0.0930674	0.159708	0.413577	0.899907	71.0581	0.000240737	0.119478	0.974564	0.999836	8.3391e-06	0.0458023	7.12942e-05	protein_coding	Not_significant	Not_significant	4
ENSG00000057019.15	DCBLD2	191.652	0.240471	0.333225	2.50419	0.643886	0.999981	810.196	0.151171	0.147383	0.17561	0.693604	40.9453	0.0464255	0.134461	0.230945	0.999836	8.3391e-06	0.158889	7.12942e-05	protein_coding	Not_significant	Not_significant	4
ENSG00000057252.12	SOAT1	640.163	-0.272217	0.163063	5.41631	0.247184	0.999981	1531.03	-0.00248816	0.119759	0.978996	0.998635	251.629	-0.0895541	0.130827	0.194673	0.999836	8.3391e-06	0.000593103	7.12942e-05	protein_coding	Not_significant	Not_significant	4
ENSG00000057608.16	GDI2	2445.19	-0.292725	0.185627	6.13768	0.189099	0.999981	6790.29	-0.041613	0.115038	0.669063	0.968392	868.84	-0.186389	0.1529	0.039393	0.659984	8.3391e-06	0.0139486	0.180467	protein_coding	Not_significant	Not_significant	4
ENSG00000057663.13	ATG5	148.146	-0.340418	0.448918	1.87717	0.758337	0.999981	463.774	0.227014	0.22047	0.0890113	0.523965	47.5556	0.0117959	0.123037	0.763183	0.999836	8.3391e-06	0.280698	7.12942e-05	protein_coding	Not_significant	Not_significant	4
ENSG00000057757.9	PITHD1	902.992	0.00571092	0.171675	1.73843	0.783725	0.999981	2889.32	-0.0595702	0.124088	0.582243	0.954471	283.637	-0.0112668	0.103411	0.843369	0.999836	8.3391e-06	0.0202374	7.12942e-05	protein_coding	Not_significant	Not_significant	4
ENSG00000057935.13	MTA3	391.198	-0.371701	0.183932	8.16164	0.0858335	0.999981	1282.69	0.111113	0.125939	0.277668	0.814647	119.759	-0.0477416	0.12373	0.390811	0.999836	8.3391e-06	0.0890305	7.12942e-05	protein_coding	Not_significant	Not_significant	4
ENSG00000058056.8	USP13	335.384	0.25217	0.213844	2.5747	0.631312	0.999981	1278.32	-0.137148	0.127462	0.173209	0.688451	85.3054	0.0242439	0.121133	0.617608	0.999836	8.3391e-06	0.162127	7.12942e-05	protein_coding	Not_significant	Not_significant	4
ENSG00000058063.15	ATP11B	942.287	0.00850852	0.418116	1.5758	0.813136	0.999981	4130.32	0.0840143	0.205425	0.3775	0.879063	187.241	0.143446	0.183267	0.0695511	0.783036	8.3391e-06	0.05598	0.106218	protein_coding	Not_significant	Not_significant	4
ENSG00000058262.9	SEC61A1	2570.26	-0.0351786	0.176347	3.61184	0.461078	0.999981	8576.59	-0.097213	0.128343	0.342224	0.858542	772.866	-0.0725013	0.10367	0.301547	0.999836	8.3391e-06	0.0662382	7.12942e-05	protein_coding	Not_significant	Not_significant	4
ENSG00000058272.16	PPP1R12A	576.307	-0.226223	0.354786	1.46788	0.832315	0.999981	1627.09	0.0234587	0.157518	0.837926	0.992786	202.216	-0.0378121	0.114872	0.526756	0.999836	8.3391e-06	0.0031445	7.12942e-05	protein_coding	Not_significant	Not_significant	4
ENSG00000058600.15	POLR3E	1061.71	0.255397	0.181264	2.51147	0.642582	0.999981	4256.91	-0.0978054	0.123051	0.293781	0.826578	249.476	0.0494995	0.11501	0.429987	0.999836	8.3391e-06	0.0827164	7.12942e-05	protein_coding	Not_significant	Not_significant	4
ENSG00000058668.14	ATP2B4	206.948	-0.160813	0.316446	3.20665	0.523857	0.999981	883.966	0.0244228	0.126961	0.811831	0.990872	43.3166	-0.00283204	0.123182	0.936297	0.999836	8.3391e-06	0.00398234	7.12942e-05	protein_coding	Not_significant	Not_significant	4
ENSG00000058673.15	ZC3H11A	884.171	0.27716	0.266017	3.71464	0.446001	0.999981	4256.47	0.0116874	0.137328	0.911801	0.994572	138.4	0.0937553	0.148291	0.146877	0.954159	8.3391e-06	0.00236385	0.0203794	processed_transcript	Not_significant	Not_significant	4
ENSG00000058729.10	RIOK2	237.9	-0.441558	0.467051	2.00024	0.735714	0.999981	503.728	-0.0238835	0.164792	0.818288	0.991219	99.7782	-0.0792115	0.148543	0.141934	0.944005	8.3391e-06	0.00383026	0.0250256	protein_coding	Not_significant	Not_significant	4
ENSG00000058799.13	YIPF1	203.269	-0.239731	0.325953	0.896547	0.925056	0.999981	662.214	0.0237555	0.138674	0.823976	0.99146	62.6802	-0.0146207	0.121966	0.727844	0.999836	8.3391e-06	0.00372495	7.12942e-05	nonsense_mediated_decay	Not_significant	Not_significant	4
ENSG00000058804.11	NDC1	1268.62	-0.388432	0.150637	12.5395	0.0137596	0.481989	4750.03	-0.0701585	0.120586	0.504442	0.937324	330.966	-0.329615	0.186763	0.00585427	0.263455	0.316963	0.0281105	0.579293	protein_coding	Not_significant	Not_significant	4
ENSG00000059122.16	FLYWCH1	356.781	0.485825	0.352839	3.57758	0.46618	0.999981	1619.26	-0.410508	0.184802	0.00398418	0.0757484	65.4353	0.000285597	0.121119	0.995994	0.999836	8.3391e-06	1.12063	7.12942e-05	protein_coding	Not_significant	Not_significant	4
ENSG00000059145.18	UNKL	329.87	0.54753	0.301417	4.12796	0.388966	0.999981	1421.09	-0.0192263	0.134143	0.858925	0.993772	67.9146	0.0954897	0.165886	0.0782306	0.802548	8.3391e-06	0.0027132	0.0955292	protein_coding	Not_significant	Not_significant	4
ENSG00000059378.12	PARP12	323.22	0.0218072	0.227386	1.52709	0.821833	0.999981	1151.22	0.0944241	0.131062	0.366102	0.86961	90.0836	0.0401736	0.123841	0.435743	0.999836	8.3391e-06	0.0606753	7.12942e-05	protein_coding	Not_significant	Not_significant	4
ENSG00000059573.8	ALDH18A1	526.013	-0.266934	0.26788	1.52839	0.821601	0.999981	1604.95	-0.0548473	0.142641	0.606937	0.958466	172.726	-0.111426	0.153237	0.123069	0.912475	8.3391e-06	0.0184232	0.039779	protein_coding	Not_significant	Not_significant	4
ENSG00000059588.9	TARBP1	579.418	-0.14789	0.17569	9.47271	0.0503109	0.929203	2251.81	-0.103648	0.123728	0.304731	0.8349	143.183	-0.0677865	0.129197	0.269812	0.999836	0.0318895	0.0783654	7.12942e-05	protein_coding	Not_significant	Not_significant	4
ENSG00000059691.11	GATB	371.004	0.181019	0.210065	2.43651	0.65604	0.999981	974.916	-0.0725097	0.131245	0.490075	0.934022	137.356	0.0303232	0.116716	0.590386	0.999836	8.3391e-06	0.0296431	7.12942e-05	protein_coding	Not_significant	Not_significant	4
ENSG00000059758.7	CDK17	320.021	-0.385943	0.316125	4.27863	0.369609	0.999981	1005.12	0.127971	0.164523	0.252301	0.788283	102.4	-0.0203698	0.117777	0.687321	0.999836	8.3391e-06	0.103318	7.12942e-05	protein_coding	Not_significant	Not_significant	4
ENSG00000059804.15	SLC2A3	1948.6	-0.262276	0.17749	4.46774	0.34639	0.999981	6361.75	0.274118	0.149903	0.0212472	0.236223	599.579	0.0623393	0.103446	0.363204	0.999836	8.3391e-06	0.626677	7.12942e-05	protein_coding	Not_significant	Not_significant	4
ENSG00000060069.16	CTDP1	223.557	0.58641	0.382756	4.21682	0.377458	0.999981	879.615	-0.356417	0.206307	0.014608	0.187989	54.165	0.0144985	0.122721	0.72216	0.999836	8.3391e-06	0.725868	7.12942e-05	protein_coding	Not_significant	Not_significant	4
ENSG00000060138.12	YBX3	1205.57	0.133793	0.252786	1.09619	0.894876	0.999981	4966.36	-0.374017	0.162733	0.00454747	0.0838535	270.344	-0.0860885	0.135846	0.189766	0.997702	8.3391e-06	1.07648	0.000999142	protein_coding	Not_significant	Not_significant	4
ENSG00000060237.16	WNK1	1388.57	0.149519	0.152572	3.26	0.515294	0.999981	6067.04	-0.0337676	0.116149	0.72882	0.979604	277.742	0.0555319	0.114506	0.389625	0.999836	8.3391e-06	0.00894948	7.12942e-05	protein_coding	Not_significant	Not_significant	4
ENSG00000060339.13	CCAR1	1358.38	-0.084027	0.303481	0.771912	0.942173	0.999981	3656.38	0.0561757	0.155976	0.617548	0.960382	494.302	0.0288919	0.101859	0.651977	0.999836	8.3391e-06	0.0175559	7.12942e-05	protein_coding	Not_significant	Not_significant	4
ENSG00000060491.16	OGFR	509.234	0.371849	0.306578	2.42337	0.658409	0.999981	2102.1	-0.0698578	0.14627	0.514492	0.940842	113.739	0.0591052	0.130245	0.270312	0.999836	8.3391e-06	0.0264833	7.12942e-05	protein_coding	Not_significant	Not_significant	4
ENSG00000060688.12	SNRNP40	1873.98	-0.107499	0.169539	0.942818	0.918339	0.999981	5319.64	1.73187e-06	0.127134	0.98713	0.999774	654.5	-0.034146	0.0917184	0.600088	0.999836	8.3391e-06	9.81877e-05	7.12942e-05	protein_coding	Not_significant	Not_significant	4
ENSG00000060749.14	QSER1	799.442	-0.330036	0.394206	1.8028	0.77197	0.999981	3441.86	0.0516273	0.166807	0.628647	0.961217	164.896	-0.0423016	0.117455	0.484809	0.999836	8.3391e-06	0.0171784	7.12942e-05	protein_coding	Not_significant	Not_significant	4
ENSG00000060762.18	MPC1	351.905	0.189255	0.255526	5.00329	0.28696	0.999981	604.198	0.00656566	0.132808	0.956035	0.996742	161.484	0.0638191	0.130009	0.275943	0.999836	8.3391e-06	0.00141744	7.12942e-05	protein_coding	Not_significant	Not_significant	4
ENSG00000060971.17	ACAA1	562.892	0.138729	0.240405	1.51324	0.824294	0.999981	1634.39	-0.146954	0.152373	0.19474	0.718362	193.12	-0.0134992	0.108975	0.806762	0.999836	8.3391e-06	0.143656	7.12942e-05	processed_transcript	Not_significant	Not_significant	4
ENSG00000060982.14	BCAT1	1773.35	-0.256159	0.334625	2.01172	0.733604	0.999981	6039.73	0.139799	0.185969	0.237201	0.776074	521.736	0.0335091	0.0971296	0.615522	0.999836	8.3391e-06	0.110097	7.12942e-05	protein_coding	Not_significant	Not_significant	4
ENSG00000061273.17	HDAC7	975.558	0.480777	0.322774	3.10569	0.540297	0.999981	4612.35	-0.175498	0.152057	0.121586	0.602386	160.682	0.0519253	0.127912	0.332508	0.999836	8.3391e-06	0.220125	7.12942e-05	protein_coding	Not_significant	Not_significant	4
ENSG00000061676.14	NCKAP1	723.652	-0.442265	0.320495	2.85266	0.582777	0.999981	2415.72	0.0528956	0.158156	0.626254	0.961217	217.57	-0.114072	0.146613	0.126287	0.922697	8.3391e-06	0.0171784	0.0349409	protein_coding	Not_significant	Not_significant	4
ENSG00000061794.12	MRPS35	623.993	-0.268301	0.19573	3.16258	0.530996	0.999981	1786.15	0.172477	0.132727	0.110135	0.578944	216.497	-0.012765	0.110662	0.955913	0.999836	8.3391e-06	0.237363	7.12942e-05	protein_coding	Not_significant	Not_significant	4
ENSG00000061936.9	SFSWAP	924.466	0.280932	0.159721	4.64416	0.325794	0.999981	3615.16	-0.219488	0.131807	0.0419701	0.355356	226.144	0.00909223	0.106759	0.883105	0.999836	8.3391e-06	0.449337	7.12942e-05	retained_intron	Not_significant	Not_significant	4
ENSG00000061938.16	TNK2	358.213	0.813524	0.334998	11.9738	0.017547	0.557461	1806.46	-0.600973	0.169379	4.12281e-05	0.00194046	48.0069	0.0179027	0.124139	0.64551	0.999836	0.253786	2.7121	7.12942e-05	protein_coding	Not_significant	Not_significant	3
ENSG00000061987.14	MON2	351.284	-0.324988	0.300671	2.29555	0.681579	0.999981	1292.12	0.118603	0.154534	0.286534	0.821333	93.8489	-0.0158797	0.117932	0.75207	0.999836	8.3391e-06	0.0854805	7.12942e-05	protein_coding	Not_significant	Not_significant	4
ENSG00000062194.15	GPBP1	532.369	-0.25464	0.461606	1.75814	0.780131	0.999981	2066.16	0.107307	0.181844	0.341334	0.858014	131.822	0.00685459	0.116972	0.893023	0.999836	8.3391e-06	0.0665055	7.12942e-05	protein_coding	Not_significant	Not_significant	4
ENSG00000062485.18	CS	2188.93	-0.203005	0.160934	6.93783	0.139211	0.999981	8709.38	-0.151071	0.130798	0.155476	0.660973	520.864	-0.270363	0.154779	0.00900856	0.337458	8.3391e-06	0.179817	0.47178	nonsense_mediated_decay	Not_significant	Not_significant	4
ENSG00000062598.17	ELMO2	270.399	-0.0195916	0.23594	0.791706	0.939557	0.999981	993.217	-0.0212813	0.122292	0.840518	0.992786	72.4059	-0.00238534	0.119595	0.956144	0.999836	8.3391e-06	0.0031445	7.12942e-05	protein_coding	Not_significant	Not_significant	4
ENSG00000062650.17	WAPL	537.011	-0.238405	0.345815	1.24603	0.870463	0.999981	1829.25	0.00990295	0.152644	0.952456	0.996666	157.892	-0.0444447	0.120494	0.44053	0.999836	8.3391e-06	0.00145029	7.12942e-05	processed_transcript	Not_significant	Not_significant	4
ENSG00000062716.11	VMP1	604.812	-0.537535	0.157993	22.0263	0.000198022	0.0232088	2061.76	0.236515	0.135492	0.0322282	0.305082	177.536	-0.063579	0.123013	0.315079	0.999836	1.63435	0.515584	7.12942e-05	processed_transcript	Translation_efficiency_(Ribo:RNA)	Translation_efficiency_(Ribo:RNA)
ENSG00000062725.9	APPBP2	186.042	-0.318393	0.373954	4.05476	0.398645	0.999981	628.101	-0.0700643	0.150271	0.517795	0.942241	55.289	-0.0459108	0.132595	0.277491	0.999836	8.3391e-06	0.0258379	7.12942e-05	protein_coding	Not_significant	Not_significant	4
ENSG00000062822.12	POLD1	2159.43	0.326461	0.231098	2.17816	0.703029	0.999981	8152.06	-0.514485	0.177094	0.000398502	0.012881	557.085	-0.114737	0.129224	0.130247	0.9322	8.3391e-06	1.89005	0.0304909	nonsense_mediated_decay	Not_significant	Not_significant	4
ENSG00000063046.17	EIF4B	3574.6	-0.23614	0.143378	78.4839	3.6485e-16	9.4788e-13	18860.1	-0.0716357	0.117397	0.465334	0.923435	397.828	-0.167488	0.147575	0.0533259	0.730897	12.0232	0.0345939	0.136144	protein_coding	Translation_efficiency_(Ribo:RNA)	Translation_efficiency_(Ribo:RNA)
ENSG00000063169.10	GLTSCR1	238.836	0.707558	0.327144	6.81899	0.145769	0.999981	1044.74	-0.22047	0.148697	0.0535052	0.402571	47.6806	0.0468957	0.134366	0.230911	0.999836	8.3391e-06	0.395158	7.12942e-05	protein_coding	Not_significant	Not_significant	4
ENSG00000063177.12	RPL18	8167.17	-0.101694	0.17283	5.96899	0.201476	0.999981	23811.1	-0.00233198	0.129097	0.965215	0.997438	2791.86	-0.0337712	0.0793015	0.574222	0.999836	8.3391e-06	0.00111416	7.12942e-05	retained_intron	Not_significant	Not_significant	4
ENSG00000063241.7	ISOC2	1093.78	0.159673	0.26749	0.660192	0.956146	0.999981	3099.16	-0.0957443	0.145509	0.379783	0.879253	382.827	0.01334	0.105783	0.828438	0.999836	8.3391e-06	0.0558863	7.12942e-05	protein_coding	Not_significant	Not_significant	4
ENSG00000063244.12	U2AF2	3850.42	0.296983	0.171436	3.56612	0.467896	0.999981	11370.5	-0.0938094	0.131171	0.380336	0.879618	1302.41	0.130531	0.108488	0.0872309	0.824677	8.3391e-06	0.055706	0.0837162	protein_coding	Not_significant	Not_significant	4
ENSG00000063245.14	EPN1	1353.47	0.716369	0.265792	7.99552	0.0917423	0.999981	6665.84	-0.178685	0.150586	0.114203	0.587637	196.976	0.222821	0.25929	0.0270279	0.577602	8.3391e-06	0.230891	0.238371	protein_coding	Not_significant	Not_significant	4
ENSG00000063322.13	MED29	268.675	0.240851	0.332065	2.96954	0.562935	0.999981	985.535	-0.0617043	0.139509	0.560878	0.952189	72.1431	0.0262096	0.124062	0.542884	0.999836	8.3391e-06	0.0212769	7.12942e-05	nonsense_mediated_decay	Not_significant	Not_significant	4
ENSG00000063601.16	MTMR1	176.755	0.0968851	0.322946	0.491745	0.9743	0.999981	710.34	0.0266728	0.129484	0.793491	0.989797	41.363	0.0163778	0.12458	0.65715	0.999836	8.3391e-06	0.0044538	7.12942e-05	protein_coding	Not_significant	Not_significant	4
ENSG00000063854.12	HAGH	140.399	0.394617	0.374691	1.67962	0.794416	0.999981	468.479	-0.268272	0.188567	0.0428076	0.358356	42.2727	0.00462678	0.12343	0.883131	0.999836	8.3391e-06	0.445686	7.12942e-05	protein_coding	Not_significant	Not_significant	4
ENSG00000063978.15	RNF4	720.688	0.0594584	0.198982	0.580881	0.965164	0.999981	2892.85	-0.144132	0.130991	0.17168	0.685899	169.018	-0.0185052	0.112401	0.74716	0.999836	8.3391e-06	0.16374	7.12942e-05	protein_coding	Not_significant	Not_significant	4
ENSG00000064012.21	CASP8	170.316	-0.0425204	0.276066	1.91212	0.751919	0.999981	456.643	0.103297	0.144299	0.343942	0.858542	62.1078	0.0251983	0.123712	0.568225	0.999836	8.3391e-06	0.0662382	7.12942e-05	protein_coding	Not_significant	Not_significant	4
ENSG00000064102.14	ASUN	335.794	-0.0676837	0.3645	0.402809	0.982246	0.999981	815.928	0.0529137	0.156704	0.64264	0.963881	130.74	0.0161601	0.116492	0.762832	0.999836	8.3391e-06	0.0159766	7.12942e-05	protein_coding	Not_significant	Not_significant	4
ENSG00000064115.10	TM7SF3	225.601	-0.182623	0.276883	3.21197	0.522999	0.999981	858.105	0.20446	0.14847	0.075694	0.48389	57.5553	0.0205848	0.123175	0.624271	0.999836	8.3391e-06	0.315254	7.12942e-05	protein_coding	Not_significant	Not_significant	4
ENSG00000064313.11	TAF2	409.367	-0.372379	0.318055	1.79805	0.772838	0.999981	1660.67	0.184094	0.177931	0.132736	0.622595	94.3372	-0.00455682	0.116518	0.92691	0.999836	8.3391e-06	0.205795	7.12942e-05	protein_coding	Not_significant	Not_significant	4
ENSG00000064393.15	HIPK2	937.339	0.509081	0.244973	6.87722	0.142521	0.999981	5248.41	0.0876689	0.124312	0.396548	0.891203	74.6883	0.13724	0.218836	0.040163	0.665087	8.3391e-06	0.0500236	0.177122	protein_coding	Not_significant	Not_significant	4
ENSG00000064419.13	TNPO3	1440.15	-0.133323	0.1136	2.38634	0.665097	0.999981	5631.85	0.0091188	0.108717	0.908938	0.994553	352.244	-0.0318252	0.103703	0.618359	0.999836	8.3391e-06	0.00237227	7.12942e-05	protein_coding	Not_significant	Not_significant	4
ENSG00000064490.13	RFXANK	622.804	0.221666	0.228527	3.8808	0.422378	0.999981	1615.25	-0.134487	0.149907	0.226142	0.762182	232.451	0.0174271	0.10615	0.791533	0.999836	8.3391e-06	0.117941	7.12942e-05	protein_coding	Not_significant	Not_significant	4
ENSG00000064545.14	TMEM161A	798.064	0.310999	0.281193	2.23115	0.69333	0.999981	2128.66	-0.3252	0.195616	0.020537	0.231727	292.29	-0.0321348	0.109228	0.596115	0.999836	8.3391e-06	0.635024	7.12942e-05	protein_coding	Not_significant	Not_significant	4
ENSG00000064601.16	CTSA	602.774	0.181535	0.217609	3.3375	0.503013	0.999981	1739.07	-0.184568	0.15244	0.109489	0.57846	207.86	-0.015611	0.107983	0.793436	0.999836	8.3391e-06	0.237727	7.12942e-05	nonsense_mediated_decay	Not_significant	Not_significant	4
ENSG00000064607.16	SUGP2	1705.47	0.329998	0.175827	9.49877	0.0497725	0.924071	8241.79	-0.165398	0.124721	0.108073	0.574057	263.39	0.052802	0.116597	0.40162	0.999836	0.0342947	0.241045	7.12942e-05	nonsense_mediated_decay	Not_significant	Not_significant	4
ENSG00000064651.13	SLC12A2	363.719	-0.138694	0.305832	2.13785	0.710421	0.999981	1049.88	0.115139	0.161504	0.312062	0.840473	125.427	0.0249632	0.116451	0.645934	0.999836	8.3391e-06	0.0754763	7.12942e-05	protein_coding	Not_significant	Not_significant	4
ENSG00000064666.14	CNN2	1005.74	-0.00178527	0.259168	0.372539	0.984663	0.999981	2982.79	-0.0351336	0.135121	0.741898	0.98341	338.786	-0.00520399	0.106551	0.91875	0.999836	8.3391e-06	0.00726528	7.12942e-05	protein_coding	Not_significant	Not_significant	4
ENSG00000064687.12	ABCA7	983.095	0.473005	0.241247	5.82126	0.212901	0.999981	4386.01	-0.0842776	0.130703	0.418559	0.902798	187.637	0.128849	0.172473	0.084249	0.817206	8.3391e-06	0.0444096	0.0876682	protein_coding	Not_significant	Not_significant	4
ENSG00000064703.11	DDX20	373.834	-0.164534	0.172936	6.42966	0.169277	0.999981	1003.49	-0.0815418	0.124388	0.4224	0.904523	136.247	-0.0640922	0.128713	0.278576	0.999836	8.3391e-06	0.0435805	7.12942e-05	nonsense_mediated_decay	Not_significant	Not_significant	4
ENSG00000064726.9	BTBD1	605.642	-0.0795344	0.304703	1.3173	0.858434	0.999981	2066.87	0.119295	0.161346	0.298512	0.82975	177.681	0.0462515	0.119245	0.433184	0.999836	8.3391e-06	0.0810527	7.12942e-05	protein_coding	Not_significant	Not_significant	4
ENSG00000064763.10	FAR2	183.969	-0.703587	0.309924	10.304	0.0356072	0.802687	519.53	0.13422	0.15788	0.243575	0.782059	64.5763	-0.0634068	0.140163	0.184598	0.997702	0.0954537	0.106761	0.000999142	protein_coding	Not_significant	Not_significant	4
ENSG00000064886.13	CHI3L2	577.549	-0.199356	0.217511	33.297	1.03836e-06	0.000265056	1741.98	-0.112922	0.13698	0.29438	0.82668	192.161	-0.117665	0.156663	0.110778	0.886312	3.57666	0.0826627	0.0524135	protein_coding	Translation_efficiency_(Ribo:RNA)	Translation_efficiency_(Ribo:RNA)
ENSG00000064932.15	SBNO2	1127.08	0.413146	0.25756	3.24646	0.51746	0.999981	5372.66	-0.0270637	0.13514	0.788879	0.989215	181.187	0.157772	0.192679	0.0572688	0.740754	8.3391e-06	0.00470909	0.130326	protein_coding	Not_significant	Not_significant	4
ENSG00000064933.16	PMS1	262.952	-0.49654	0.523146	1.09132	0.895647	0.999981	624.596	0.081434	0.184492	0.444342	0.915289	103.777	-0.0358156	0.124075	0.46271	0.999836	8.3391e-06	0.0384416	7.12942e-05	protein_coding	Not_significant	Not_significant	4
ENSG00000064961.18	HMG20B	742.256	0.0509629	0.252841	0.159426	0.996987	0.999981	3312.89	-0.412976	0.158938	0.00155275	0.0381762	141.527	-0.0927764	0.151639	0.135016	0.936687	8.3391e-06	1.41821	0.0284053	protein_coding	Not_significant	Not_significant	4
ENSG00000064995.16	TAF11	548.145	-0.48506	0.17348	14.6464	0.00549366	0.26761	1224.58	0.116912	0.130359	0.265658	0.800892	223.894	-0.111445	0.146605	0.128956	0.92939	0.572498	0.096426	0.0318019	protein_coding	Not_significant	Not_significant	4
ENSG00000064999.13	ANKS1A	462.81	0.475911	0.246806	5.38364	0.250149	0.999981	1851.68	-0.246242	0.154342	0.0390878	0.341339	109.186	0.0406737	0.12276	0.443873	0.999836	8.3391e-06	0.466814	7.12942e-05	protein_coding	Not_significant	Not_significant	4
ENSG00000065000.15	AP3D1	2849.03	0.243477	0.195773	1.67848	0.794624	0.999981	11520.5	-0.171784	0.143348	0.12324	0.604242	659.885	0.0179419	0.0963291	0.779203	0.999836	8.3391e-06	0.218789	7.12942e-05	protein_coding	Not_significant	Not_significant	4
ENSG00000065029.14	ZNF76	331.372	0.363865	0.292105	3.31268	0.506927	0.999981	1572.82	-0.0229101	0.125412	0.820121	0.991219	53.9659	0.0391972	0.129356	0.349269	0.999836	8.3391e-06	0.00383026	7.12942e-05	retained_intron	Not_significant	Not_significant	4
ENSG00000065057.7	NTHL1	343.613	0.357565	0.297851	1.57398	0.813461	0.999981	1025.48	-0.362244	0.19566	0.0117997	0.162607	115.193	-0.01664	0.116468	0.745378	0.999836	8.3391e-06	0.788862	7.12942e-05	protein_coding	Not_significant	Not_significant	4
ENSG00000065060.16	UHRF1BP1	990.854	-0.323031	0.165185	5.61597	0.229722	0.999981	4782.08	-0.184275	0.122277	0.0754485	0.48389	153.827	-0.253639	0.286131	0.0223309	0.535366	8.3391e-06	0.315254	0.271349	protein_coding	Not_significant	Not_significant	4
ENSG00000065135.9	GNAI3	871.592	-0.296428	0.296146	2.99163	0.559228	0.999981	2172	0.0302716	0.150879	0.77626	0.987566	334.207	-0.0733963	0.119024	0.276871	0.999836	8.3391e-06	0.00543367	7.12942e-05	protein_coding	Not_significant	Not_significant	4
ENSG00000065150.18	IPO5	5256.59	-0.125804	0.106348	24.8076	5.49956e-05	0.00796782	16788.3	-0.172663	0.120749	0.0942552	0.541629	1654.39	-0.238251	0.11565	0.0067905	0.285447	2.09866	0.266298	0.544475	retained_intron	Translation_efficiency_(Ribo:RNA)	Translation_efficiency_(Ribo:RNA)
ENSG00000065154.11	OAT	680.57	-0.244092	0.191836	2.3691	0.668218	0.999981	1469.98	-0.416033	0.159875	0.00149797	0.0371199	282.828	-0.591277	0.198801	0.00015595	0.0231803	8.3391e-06	1.43039	1.63488	protein_coding	Not_significant	Not_significant	4
ENSG00000065183.15	WDR3	2316.2	2.99987	1.14604	14.5071	0.00584058	0.278902	1383.16	-0.0897363	0.124617	0.376685	0.878032	1310.61	0.0316178	0.134515	0.00832191	0.322127	0.554549	0.0564896	0.491973	protein_coding	Not_significant	Not_significant	4
ENSG00000065243.19	PKN2	272.909	0.314691	0.454995	1.31335	0.859106	0.999981	949.959	-0.0965859	0.18383	0.378601	0.879085	78.2823	0.0209953	0.119812	0.66635	0.999836	8.3391e-06	0.055969	7.12942e-05	protein_coding	Not_significant	Not_significant	4
ENSG00000065268.10	WDR18	1959.45	0.314876	0.232616	2.42327	0.658426	0.999981	5631.29	-0.0849348	0.141421	0.429767	0.90792	677.826	0.111854	0.122505	0.138288	0.940539	8.3391e-06	0.0419523	0.0266231	protein_coding	Not_significant	Not_significant	4
ENSG00000065308.4	TRAM2	560.246	-0.258988	0.256404	3.13724	0.535126	0.999981	2948.03	0.157464	0.129103	0.136528	0.627757	62.9834	0.00310291	0.12059	0.944679	0.999836	8.3391e-06	0.202209	7.12942e-05	protein_coding	Not_significant	Not_significant	4
ENSG00000065328.16	MCM10	707.878	-0.082046	0.137098	8.09817	0.0880476	0.999981	2174.42	-0.0538367	0.117132	0.583412	0.954471	231.178	-0.0435068	0.111133	0.489034	0.999836	8.3391e-06	0.0202374	7.12942e-05	protein_coding	Not_significant	Not_significant	4
ENSG00000065427.14	KARS	2318.84	-0.0290907	0.173877	2.66984	0.614502	0.999981	7396.47	-0.0921886	0.129003	0.376616	0.878032	730.31	-0.0632846	0.100154	0.346657	0.999836	8.3391e-06	0.0564896	7.12942e-05	protein_coding	Not_significant	Not_significant	4
ENSG00000065491.8	TBC1D22B	281.212	0.263075	0.327362	2.74123	0.602019	0.999981	1374.83	-0.223169	0.156187	0.0603516	0.429575	41.9007	0.00143424	0.122759	0.972575	0.999836	8.3391e-06	0.366961	7.12942e-05	protein_coding	Not_significant	Not_significant	4
ENSG00000065518.7	NDUFB4	1017.25	-0.0917155	0.144499	14.1436	0.00685063	0.307745	1146.92	0.198239	0.146998	0.0836701	0.51052	525.558	0.123642	0.120182	0.108948	0.881623	0.511809	0.291987	0.0547169	protein_coding	Not_significant	Not_significant	4
ENSG00000065526.10	SPEN	1971.18	0.189233	0.196066	1.74845	0.781899	0.999981	9252.49	-0.162206	0.14573	0.145237	0.643834	331.796	-0.00361158	0.101143	0.958845	0.999836	8.3391e-06	0.191226	7.12942e-05	protein_coding	Not_significant	Not_significant	4
ENSG00000065548.17	ZC3H15	719.458	0.0609255	0.463271	0.473048	0.976071	0.999981	1317.12	0.0370871	0.199	0.64843	0.964339	322.412	0.150776	0.159021	0.0720652	0.787264	8.3391e-06	0.0157704	0.103879	protein_coding	Not_significant	Not_significant	4
ENSG00000065559.14	MAP2K4	200.066	0.0395235	0.354924	1.2101	0.876433	0.999981	700.437	0.0259474	0.136522	0.796279	0.990454	56.9811	0.0110087	0.122797	0.781939	0.999836	8.3391e-06	0.00416554	7.12942e-05	protein_coding	Not_significant	Not_significant	4
ENSG00000065600.12	TMEM206	215.291	-0.0716035	0.256922	2.56409	0.633197	0.999981	639.103	-0.0658162	0.134822	0.530831	0.947174	72.5125	-0.0194371	0.121008	0.667933	0.999836	8.3391e-06	0.0235702	7.12942e-05	protein_coding	Not_significant	Not_significant	4
ENSG00000065613.13	SLK	445.518	-0.011741	0.484221	1.48874	0.828634	0.999981	1223.76	-0.0373386	0.19933	0.633598	0.961412	159.833	-0.0559339	0.122751	0.35365	0.999836	8.3391e-06	0.0170903	7.12942e-05	protein_coding	Not_significant	Not_significant	4
ENSG00000065615.13	CYB5R4	176.087	-0.073012	0.447981	0.551303	0.968318	0.999981	394.945	0.107357	0.18621	0.335801	0.857029	71.785	0.035315	0.125073	0.461224	0.999836	8.3391e-06	0.0670046	7.12942e-05	protein_coding	Not_significant	Not_significant	4
ENSG00000065675.14	PRKCQ	211.934	0.0885279	0.27683	1.95205	0.744577	0.999981	720.698	0.064477	0.13675	0.544043	0.950163	62.4076	0.0327067	0.125066	0.464772	0.999836	8.3391e-06	0.0222019	7.12942e-05	protein_coding	Not_significant	Not_significant	4
ENSG00000065802.11	ASB1	431.275	0.34993	0.304079	3.80928	0.432432	0.999981	2246.77	-0.0323813	0.125118	0.748981	0.984193	50.7418	0.0389155	0.129798	0.338278	0.999836	8.3391e-06	0.00691953	7.12942e-05	processed_transcript	Not_significant	Not_significant	4
ENSG00000065833.8	ME1	147.435	-0.57952	0.336191	3.6231	0.459409	0.999981	432.82	0.478691	0.195685	0.00178756	0.0422026	50.0607	0.000241182	0.122478	0.997311	0.999836	8.3391e-06	1.37466	7.12942e-05	protein_coding	Not_significant	Not_significant	4
ENSG00000065883.14	CDK13	640.71	0.161661	0.154695	2.31938	0.677243	0.999981	2480.75	-0.100066	0.117079	0.307463	0.8373	159.229	0.0210433	0.112708	0.710785	0.999836	8.3391e-06	0.0771191	7.12942e-05	protein_coding	Not_significant	Not_significant	4
ENSG00000065911.11	MTHFD2	1364.27	-0.225152	0.154415	3.30191	0.50863	0.999981	3794.95	0.00350692	0.116093	0.994146	0.999774	484.223	-0.090057	0.118178	0.211988	0.999836	8.3391e-06	9.81877e-05	7.12942e-05	protein_coding	Not_significant	Not_significant	4
ENSG00000065970.8	FOXJ2	263.596	0.1081	0.254894	2.5878	0.628986	0.999981	963.247	-0.015208	0.125431	0.867448	0.993772	71.0802	0.0168503	0.120994	0.707403	0.999836	8.3391e-06	0.0027132	7.12942e-05	protein_coding	Not_significant	Not_significant	4
ENSG00000065978.18	YBX1	10787	0.139336	0.141671	9.68351	0.04611	0.900706	51176.5	0.103309	0.11814	0.287235	0.821602	1757.53	0.244433	0.128216	0.00811842	0.318855	0.0454171	0.0853385	0.496407	protein_coding	Not_significant	Not_significant	4
ENSG00000065989.15	PDE4A	523.749	0.438269	0.341601	2.89529	0.575498	0.999981	2711.24	-0.290792	0.142326	0.01222	0.166934	63.3058	0.0103187	0.122846	0.793385	0.999836	8.3391e-06	0.777456	7.12942e-05	protein_coding	Not_significant	Not_significant	4
ENSG00000066027.11	PPP2R5A	425.118	0.348355	0.211489	5.85268	0.210423	0.999981	1739.4	0.137559	0.124149	0.17006	0.68396	96.5254	0.16695	0.258543	0.0314205	0.619956	8.3391e-06	0.164969	0.207639	protein_coding	Not_significant	Not_significant	4
ENSG00000066044.14	ELAVL1	1911.4	-0.00912357	0.159194	0.0745075	0.999323	0.999981	5421.38	-0.0661543	0.125902	0.515954	0.941525	668.122	-0.0351045	0.093373	0.592786	0.999836	8.3391e-06	0.0261683	7.12942e-05	protein_coding	Not_significant	Not_significant	4
ENSG00000066084.12	DIP2B	842.748	0.0048171	0.141219	2.84562	0.583984	0.999981	3232.18	-0.0680525	0.114231	0.477477	0.928921	212.437	-0.0219102	0.109151	0.723551	0.999836	8.3391e-06	0.0320211	7.12942e-05	retained_intron	Not_significant	Not_significant	4
ENSG00000066117.14	SMARCD1	1437.71	0.0452438	0.151893	0.36559	0.985196	0.999981	5476.15	-0.122783	0.125984	0.23167	0.767525	366.024	-0.0385967	0.102707	0.584044	0.999836	8.3391e-06	0.114908	7.12942e-05	protein_coding	Not_significant	Not_significant	4
ENSG00000066135.12	KDM4A	558.702	-0.019592	0.193115	0.903433	0.924068	0.999981	1947.15	-0.213649	0.141047	0.0566835	0.414472	159.932	-0.0770222	0.132315	0.226261	0.999836	8.3391e-06	0.382505	7.12942e-05	protein_coding	Not_significant	Not_significant	4
ENSG00000066136.20	NFYC	986.372	-0.246889	0.181614	2.44811	0.653951	0.999981	3186.48	-0.00147902	0.117958	0.988342	0.999774	306.828	-0.0784528	0.124084	0.248034	0.999836	8.3391e-06	9.81877e-05	7.12942e-05	retained_intron	Not_significant	Not_significant	4
ENSG00000066279.16	ASPM	779.92	-0.150452	0.647874	1.30325	0.860824	0.999981	2028.32	-0.0238701	0.206189	0.683412	0.971001	291.089	-0.185522	0.189105	0.0444508	0.688443	8.3391e-06	0.0127803	0.162132	protein_coding	Not_significant	Not_significant	4
ENSG00000066322.13	ELOVL1	629.855	-0.337839	0.267065	4.18495	0.381554	0.999981	2200.95	-0.0156723	0.132695	0.877145	0.993772	179.727	-0.0900357	0.143579	0.159596	0.96747	8.3391e-06	0.0027132	0.0143627	protein_coding	Not_significant	Not_significant	4
ENSG00000066336.11	SPI1	371.146	-0.025631	0.253979	0.567504	0.966605	0.999981	1024.38	0.105323	0.138691	0.345193	0.859113	132.605	0.0348494	0.120271	0.511409	0.999836	8.3391e-06	0.0659496	7.12942e-05	protein_coding	Not_significant	Not_significant	3
ENSG00000066379.14	ZNRD1	320.356	-0.0800919	0.277885	0.363232	0.985375	0.999981	964.45	0.0380032	0.13957	0.722002	0.978859	106.497	0.00332233	0.115568	0.951352	0.999836	8.3391e-06	0.00927964	7.12942e-05	retained_intron	Not_significant	Not_significant	4
ENSG00000066422.4	ZBTB11	417.206	-0.178787	0.447858	0.872863	0.928421	0.999981	1455.27	0.0315123	0.169314	0.762522	0.986401	119.334	-0.0101759	0.115196	0.843839	0.999836	8.3391e-06	0.00594633	7.12942e-05	protein_coding	Not_significant	Not_significant	4
ENSG00000066557.5	LRRC40	200.184	-0.49984	0.575722	1.21911	0.874942	0.999981	381.82	0.0043114	0.197389	0.955631	0.996742	88.1306	-0.0712996	0.142611	0.175808	0.985765	8.3391e-06	0.00141744	0.00622661	protein_coding	Not_significant	Not_significant	4
ENSG00000066583.11	ISOC1	436.46	-0.00185733	0.213824	4.64844	0.325307	0.999981	1291.38	-0.052061	0.126017	0.603068	0.956772	147.378	-0.00293852	0.113456	0.954295	0.999836	8.3391e-06	0.0191914	7.12942e-05	protein_coding	Not_significant	Not_significant	4
ENSG00000066651.17	TRMT11	169.27	-0.109449	0.543962	0.0501362	0.999691	0.999981	409.234	-0.0125186	0.167165	0.899924	0.994553	66.1068	-0.0100774	0.122573	0.796811	0.999836	8.3391e-06	0.00237227	7.12942e-05	protein_coding	Not_significant	Not_significant	4
ENSG00000066654.13	THUMPD1	590.241	-0.20222	0.319188	1.51968	0.82315	0.999981	1328.42	0.0661184	0.157162	0.54929	0.950559	240.085	-0.00796047	0.107983	0.891978	0.999836	8.3391e-06	0.0220209	7.12942e-05	nonsense_mediated_decay	Not_significant	Not_significant	4
ENSG00000066697.14	MSANTD3	148.932	-0.228545	0.33508	2.46706	0.650544	0.999981	531.613	0.128034	0.145793	0.248384	0.784802	41.3623	-0.00527256	0.123618	0.878635	0.999836	8.3391e-06	0.10524	7.12942e-05	protein_coding	Not_significant	Not_significant	4
ENSG00000066739.11	ATG2B	179.223	-0.590722	0.427898	3.67498	0.451776	0.999981	729.166	-0.127271	0.174385	0.270211	0.805971	41.1112	-0.0841244	0.161835	0.0566635	0.740754	8.3391e-06	0.0936805	0.130326	protein_coding	Not_significant	Not_significant	4
ENSG00000066777.8	ARFGEF1	463.974	0.048279	0.418393	1.16094	0.884487	0.999981	1871.56	-0.050255	0.160897	0.641036	0.963881	108.133	-0.00241893	0.117728	0.95842	0.999836	8.3391e-06	0.0159766	7.12942e-05	protein_coding	Not_significant	Not_significant	4
ENSG00000066855.15	MTFR1	203.397	0.300673	0.274358	2.6352	0.620601	0.999981	834.145	-0.150656	0.136982	0.169827	0.683663	45.9521	0.00869921	0.12279	0.82504	0.999836	8.3391e-06	0.165158	7.12942e-05	processed_transcript	Not_significant	Not_significant	3
ENSG00000066926.10	FECH	277.024	-0.30184	0.240661	2.54015	0.637462	0.999981	846.288	-0.382567	0.163016	0.00347945	0.0687125	90.9715	-0.337601	0.457148	0.0128432	0.419378	8.3391e-06	1.16296	0.377394	protein_coding	Not_significant	Not_significant	4
ENSG00000066933.15	MYO9A	243.287	-0.331912	0.419741	2.66222	0.615841	0.999981	1045.15	-0.19983	0.199372	0.115615	0.591824	50.4212	-0.0795496	0.155189	0.0855184	0.817772	8.3391e-06	0.227807	0.0873678	protein_coding	Not_significant	Not_significant	4
ENSG00000067057.16	PFKP	718.791	0.278536	0.252041	1.9384	0.747089	0.999981	2244.48	-0.188816	0.146259	0.092684	0.536716	231.264	0.011904	0.111144	0.831373	0.999836	8.3391e-06	0.270256	7.12942e-05	protein_coding	Not_significant	Not_significant	4
ENSG00000067064.10	IDI1	435.827	-0.396647	0.325014	4.30344	0.366495	0.999981	1116.58	0.0379187	0.148101	0.714066	0.977989	164.115	-0.0687906	0.132872	0.247511	0.999836	8.3391e-06	0.00966613	7.12942e-05	protein_coding	Not_significant	Not_significant	4
ENSG00000067066.16	SP100	149.462	0.0813011	0.365878	1.51577	0.823845	0.999981	419.505	0.154768	0.168689	0.19074	0.714705	52.6832	0.0422978	0.131015	0.304703	0.999836	8.3391e-06	0.145873	7.12942e-05	protein_coding	Not_significant	Not_significant	4
ENSG00000067082.14	KLF6	245.517	-0.466613	0.275698	3.20642	0.523895	0.999981	945.615	-0.158147	0.144679	0.156167	0.661958	61.4631	-0.114055	0.188524	0.048656	0.712956	8.3391e-06	0.17917	0.146937	processed_transcript	Not_significant	Not_significant	4
ENSG00000067167.7	TRAM1	533.918	-0.219225	0.256811	1.25623	0.868757	0.999981	1582.76	0.0654774	0.142104	0.534018	0.947463	180.085	-0.0173287	0.111775	0.761816	0.999836	8.3391e-06	0.0234376	7.12942e-05	protein_coding	Not_significant	Not_significant	4
ENSG00000067177.14	PHKA1	200.542	-0.0721963	0.2796	1.26133	0.867902	0.999981	759.761	-0.382757	0.15944	0.00301637	0.0616742	51.4874	-0.0599412	0.14027	0.168451	0.977767	8.3391e-06	1.2099	0.00976464	protein_coding	Not_significant	Not_significant	4
ENSG00000067182.7	TNFRSF1A	431.069	-0.0410783	0.257129	0.147497	0.997411	0.999981	1535.78	0.0179441	0.132844	0.864821	0.993772	120.129	0.00728264	0.11509	0.889398	0.999836	8.3391e-06	0.0027132	7.12942e-05	nonsense_mediated_decay	Not_significant	Not_significant	4
ENSG00000067208.14	EVI5	181.422	-0.0624533	0.454052	0.648936	0.957474	0.999981	630.221	-0.00600286	0.163867	0.95303	0.996742	52.2199	-0.00325718	0.121762	0.932766	0.999836	8.3391e-06	0.00141744	7.12942e-05	protein_coding	Not_significant	Not_significant	4
ENSG00000067225.17	PKM	9349.16	0.185299	0.187452	2.23974	0.69176	0.999981	27021.3	-0.039149	0.135143	0.697947	0.974758	3220.25	0.122406	0.0851312	0.0800573	0.806651	8.3391e-06	0.0111032	0.0933145	retained_intron	Not_significant	Not_significant	4
ENSG00000067248.9	DHX29	484.762	-0.202488	0.350496	1.31965	0.858032	0.999981	1154.45	0.0330261	0.157398	0.760333	0.985753	191.112	-0.0246139	0.113104	0.666912	0.999836	8.3391e-06	0.00623204	7.12942e-05	protein_coding	Not_significant	Not_significant	4
ENSG00000067334.13	DNTTIP2	742.449	-0.331662	0.433734	0.962309	0.915456	0.999981	1286.57	-0.0189026	0.19271	0.821556	0.991219	339.548	-0.208193	0.189623	0.0331319	0.630727	8.3391e-06	0.00383026	0.200159	protein_coding	Not_significant	Not_significant	4
ENSG00000067365.14	METTL22	215.515	0.114345	0.325148	3.05838	0.548103	0.999981	947.85	-0.0540069	0.134062	0.605408	0.958178	42.4137	0.00831625	0.12312	0.822852	0.999836	8.3391e-06	0.018554	7.12942e-05	protein_coding	Not_significant	Not_significant	4
ENSG00000067369.13	TP53BP1	387.653	-0.0572196	0.200672	0.610901	0.961845	0.999981	1495.48	0.0171564	0.118859	0.828017	0.992007	96.8339	0.00736088	0.116744	0.886794	0.999836	8.3391e-06	0.00348546	7.12942e-05	protein_coding	Not_significant	Not_significant	4
ENSG00000067533.5	RRP15	373.728	-0.208058	0.51348	1.06846	0.899244	0.999981	1003.13	0.0394817	0.196182	0.644961	0.963908	136.181	0.00751104	0.116969	0.882784	0.999836	8.3391e-06	0.0159642	7.12942e-05	protein_coding	Not_significant	Not_significant	4
ENSG00000067560.10	RHOA	4262.01	-0.0273121	0.183851	0.184231	0.996009	0.999981	13285.8	-0.000935803	0.129885	0.990587	0.999774	1372.8	0.00472995	0.0845845	0.932493	0.999836	8.3391e-06	9.81877e-05	7.12942e-05	protein_coding	Not_significant	Not_significant	4
ENSG00000067596.10	DHX8	678.92	0.317396	0.233925	3.45417	0.484881	0.999981	2169.91	-0.296008	0.15861	0.0172807	0.208547	213.464	-0.00826748	0.11002	0.936241	0.999836	8.3391e-06	0.680797	7.12942e-05	nonsense_mediated_decay	Not_significant	Not_significant	4
ENSG00000067704.9	IARS2	1151.49	-0.284445	0.131293	5.20731	0.266679	0.999981	3401.6	0.177688	0.128806	0.0928386	0.536716	389.172	-0.00944405	0.0989424	0.877767	0.999836	8.3391e-06	0.270256	7.12942e-05	protein_coding	Not_significant	Not_significant	4
ENSG00000067829.18	IDH3G	377.866	0.107259	0.255678	0.305903	0.98943	0.999981	971.475	-0.066886	0.139763	0.529709	0.946612	141.923	0.00745799	0.113194	0.893704	0.999836	8.3391e-06	0.0238279	7.12942e-05	protein_coding	Not_significant	Not_significant	4
ENSG00000067836.12	ROGDI	161.427	0.212237	0.40694	0.609856	0.961962	0.999981	618.76	0.0458936	0.150635	0.670929	0.969473	40.7855	0.0313293	0.128516	0.392372	0.999836	8.3391e-06	0.0134642	7.12942e-05	protein_coding	Not_significant	Not_significant	3
ENSG00000067900.7	ROCK1	334.028	-0.0985085	0.56004	0.568329	0.966517	0.999981	1108.47	0.0255648	0.1995	0.745929	0.983794	101.087	0.0197856	0.119081	0.687454	0.999836	8.3391e-06	0.00709604	7.12942e-05	protein_coding	Not_significant	Not_significant	4
ENSG00000067955.13	CBFB	1043.31	0.0837739	0.18869	2.43906	0.65558	0.999981	2873.98	0.188496	0.135686	0.0844239	0.511511	373.247	0.209694	0.190508	0.0314983	0.619956	8.3391e-06	0.291145	0.207639	protein_coding	Not_significant	Not_significant	4
ENSG00000068001.13	HYAL2	275.403	0.186277	0.35562	0.818298	0.935978	0.999981	1157.51	-0.204212	0.174218	0.0981084	0.549796	59.4734	-0.0139442	0.121944	0.740449	0.999836	8.3391e-06	0.259798	7.12942e-05	protein_coding	Not_significant	Not_significant	4
ENSG00000068028.17	RASSF1	646.12	0.0374358	0.235056	0.409273	0.981711	0.999981	2387.85	-0.019556	0.129869	0.850874	0.99319	171.581	0.0116833	0.11157	0.83822	0.999836	8.3391e-06	0.00296779	7.12942e-05	protein_coding	Not_significant	Not_significant	4
ENSG00000068078.17	FGFR3	450.546	0.424453	0.346313	4.04791	0.399561	0.999981	2165.17	-1.18491	0.17569	9.13981e-13	2.13716e-10	70.9014	-0.131505	0.220469	0.0272221	0.579365	8.3391e-06	9.67016	0.237047	protein_coding	Not_significant	Not_significant	3
ENSG00000068079.7	IFI35	128.238	-0.409669	0.398482	3.77065	0.437934	0.999981	348.212	0.121523	0.168363	0.287931	0.821641	46.3492	-0.0158876	0.124102	0.673109	0.999836	8.3391e-06	0.0853177	7.12942e-05	protein_coding	Not_significant	Not_significant	4
ENSG00000068097.14	HEATR6	221.244	-0.302199	0.283302	1.32578	0.856987	0.999981	782.359	-0.0927467	0.136153	0.38347	0.882769	62.2022	-0.056662	0.136476	0.218798	0.999836	8.3391e-06	0.0541528	7.12942e-05	protein_coding	Not_significant	Not_significant	4
ENSG00000068120.14	COASY	1099.81	0.277492	0.217192	4.06239	0.397628	0.999981	4598.2	-0.306922	0.164408	0.0152497	0.193975	239.905	-0.0275287	0.107984	0.653084	0.999836	8.3391e-06	0.712254	7.12942e-05	processed_transcript	Not_significant	Not_significant	4
ENSG00000068137.14	PLEKHH3	256.469	0.721855	0.398675	3.78744	0.435536	0.999981	925.749	-0.679578	0.207142	8.47532e-05	0.00356873	70.3626	-0.00141704	0.121479	0.972072	0.999836	8.3391e-06	2.44749	7.12942e-05	retained_intron	Not_significant	Not_significant	3
ENSG00000068305.17	MEF2A	247.363	-0.200737	0.345337	0.703059	0.950951	0.999981	845.627	0.0414329	0.153364	0.703656	0.974899	72.4269	-0.0114282	0.119362	0.804395	0.999836	8.3391e-06	0.0110402	7.12942e-05	protein_coding	Not_significant	Not_significant	4
ENSG00000068308.13	OTUD5	578.697	0.223392	0.246675	2.02526	0.731112	0.999981	2165.76	-0.220073	0.159899	0.065145	0.448025	151.111	-0.0126443	0.112341	0.819035	0.999836	8.3391e-06	0.348698	7.12942e-05	protein_coding	Not_significant	Not_significant	4
ENSG00000068323.16	TFE3	243.013	0.155349	0.385782	1.56263	0.815492	0.999981	1067.19	-0.0589978	0.142849	0.581548	0.954471	48.0273	0.00814517	0.12327	0.828213	0.999836	8.3391e-06	0.0202374	7.12942e-05	nonsense_mediated_decay	Not_significant	Not_significant	4
ENSG00000068366.19	ACSL4	217.627	-0.311983	0.42963	1.9518	0.744624	0.999981	578.843	-0.0516277	0.164837	0.630357	0.961217	79.8062	-0.0617712	0.137198	0.221218	0.999836	8.3391e-06	0.0171784	7.12942e-05	processed_transcript	Not_significant	Not_significant	4
ENSG00000068394.10	GPKOW	211.197	0.241758	0.329982	0.902383	0.924219	0.999981	579.874	-0.0831538	0.1514	0.44436	0.915289	75.6937	0.0178579	0.120629	0.704315	0.999836	8.3391e-06	0.0384416	7.12942e-05	protein_coding	Not_significant	Not_significant	4
ENSG00000068400.13	GRIPAP1	274.147	0.406937	0.247838	4.26672	0.371111	0.999981	1054.5	-0.151514	0.13878	0.164675	0.67577	68.7702	0.0334681	0.124358	0.480943	0.999836	8.3391e-06	0.170201	7.12942e-05	retained_intron	Not_significant	Not_significant	4
ENSG00000068438.14	FTSJ1	330.897	0.164417	0.308606	2.01119	0.733701	0.999981	1084.81	-0.14664	0.144283	0.187147	0.709705	101.389	-0.00803162	0.11878	0.866652	0.999836	8.3391e-06	0.148922	7.12942e-05	protein_coding	Not_significant	Not_significant	4
ENSG00000068489.12	PRR11	372.485	-0.160622	0.211102	5.38431	0.250088	0.999981	996.741	0.142117	0.137686	0.191097	0.715161	136.114	0.022966	0.11594	0.664829	0.999836	8.3391e-06	0.145596	7.12942e-05	protein_coding	Not_significant	Not_significant	4
ENSG00000068650.18	ATP11A	1682.19	0.365825	0.156301	12.4862	0.0140791	0.4877	8543.59	-0.447241	0.134518	0.000141492	0.00533448	219.91	-0.0201697	0.111086	0.737286	0.999836	0.311847	2.27291	7.12942e-05	protein_coding	Not_significant	Not_significant	3
ENSG00000068654.15	POLR1A	2051.95	0.0380591	0.126381	5.07386	0.279803	0.999981	7639.21	-0.287665	0.134012	0.00979623	0.142691	539.713	-0.173454	0.133463	0.0427545	0.680954	8.3391e-06	0.845603	0.166882	protein_coding	Not_significant	Not_significant	4
ENSG00000068697.6	LAPTM4A	285.561	-0.73965	0.263661	10.564	0.0319261	0.771397	699.76	-0.0134497	0.135805	0.904425	0.994553	110.575	-0.442227	0.354058	0.00737303	0.30352	0.112722	0.00237227	0.517813	protein_coding	Not_significant	Not_significant	4
ENSG00000068724.15	TTC7A	182.844	0.833331	0.363847	6.4226	0.169733	0.999981	749.215	-0.063699	0.144216	0.551641	0.950559	41.3848	0.0782947	0.156253	0.0696447	0.783036	8.3391e-06	0.0220209	0.106218	protein_coding	Not_significant	Not_significant	4
ENSG00000068745.14	IP6K2	629.711	0.0918154	0.214718	1.74769	0.782037	0.999981	2065.67	0.0564763	0.12836	0.594232	0.955314	192.75	0.0642561	0.123782	0.304799	0.999836	8.3391e-06	0.0198539	7.12942e-05	protein_coding	Not_significant	Not_significant	4
ENSG00000068784.12	SRBD1	145.093	0.0902507	0.464744	1.21266	0.87601	0.999981	463.789	0.131844	0.190163	0.257243	0.793311	45.6103	0.0475361	0.133553	0.258758	0.999836	8.3391e-06	0.100557	7.12942e-05	protein_coding	Not_significant	Not_significant	4
ENSG00000068796.16	KIF2A	1486.89	-0.253433	0.340817	1.58926	0.810721	0.999981	4031.51	0.155913	0.183733	0.193119	0.717259	538.08	0.0306781	0.105728	0.620362	0.999836	8.3391e-06	0.144324	7.12942e-05	protein_coding	Not_significant	Not_significant	4
ENSG00000068878.14	PSME4	1342	-0.372794	0.225089	3.24187	0.518195	0.999981	5424.06	0.0153992	0.123768	0.894222	0.994553	310.995	-0.123314	0.153977	0.106577	0.874766	8.3391e-06	0.00237227	0.058108	protein_coding	Not_significant	Not_significant	4
ENSG00000068903.19	SIRT2	346.367	0.242842	0.249417	3.46054	0.483904	0.999981	1324.18	-0.112859	0.137456	0.291336	0.825215	87.6356	0.0164414	0.118197	0.737621	0.999836	8.3391e-06	0.0834329	7.12942e-05	protein_coding	Not_significant	Not_significant	4
ENSG00000068912.13	ERLEC1	201.482	-0.254852	0.272985	1.50198	0.82629	0.999981	554.423	0.0495164	0.139607	0.645259	0.963908	72.0809	-0.0173828	0.120492	0.704818	0.999836	8.3391e-06	0.0159642	7.12942e-05	processed_transcript	Not_significant	Not_significant	4
ENSG00000069011.15	PITX1	1833.05	0.235716	0.294557	3.99011	0.407347	0.999981	8649.11	-0.335016	0.195767	0.0171484	0.207899	304.165	-0.0605927	0.119459	0.336325	0.999836	8.3391e-06	0.682147	7.12942e-05	protein_coding	Not_significant	Not_significant	4
ENSG00000069020.18	MAST4	181.415	0.0769749	0.327808	5.22954	0.264546	0.999981	747.495	0.365813	0.170895	0.00642027	0.107232	40.6874	0.0518149	0.137413	0.183528	0.99711	8.3391e-06	0.969675	0.00125692	protein_coding	Not_significant	Not_significant	4
ENSG00000069248.11	NUP133	1058.47	-0.184592	0.15229	3.58181	0.465549	0.999981	3013.22	-0.159704	0.129033	0.122454	0.603575	368.937	-0.216974	0.172451	0.0268993	0.577561	8.3391e-06	0.219269	0.238402	protein_coding	Not_significant	Not_significant	4
ENSG00000069275.12	NUCKS1	4311.72	0.106971	0.155192	3.67421	0.451889	0.999981	16436.1	0.123778	0.135341	0.236997	0.775814	1096.62	0.265449	0.12093	0.00374909	0.203085	8.3391e-06	0.110242	0.692323	protein_coding	Not_significant	Not_significant	4
ENSG00000069329.15	VPS35	1068.36	-0.0787177	0.175181	1.07256	0.8986	0.999981	2969	-0.123665	0.124311	0.22516	0.760334	379.477	-0.0805124	0.121466	0.240273	0.999836	8.3391e-06	0.118996	7.12942e-05	protein_coding	Not_significant	Not_significant	4
ENSG00000069345.11	DNAJA2	945.577	0.134803	0.154015	5.52315	0.237702	0.999981	2178.32	-0.0903088	0.122536	0.367487	0.870499	379.705	0.0191609	0.102108	0.771806	0.999836	8.3391e-06	0.0602319	7.12942e-05	protein_coding	Not_significant	Not_significant	4
ENSG00000069482.6	GAL	764.511	0.361484	0.257156	3.39418	0.49415	0.999981	1887.12	-0.519348	0.167655	0.000229944	0.00803523	294.702	-0.0567718	0.120841	0.352155	0.999836	8.3391e-06	2.095	7.12942e-05	processed_transcript	Not_significant	Not_significant	3
ENSG00000069702.10	TGFBR3	281.667	-0.1004	0.242885	7.91663	0.0946805	0.999981	1047.94	-0.601781	0.156967	1.28076e-05	0.000704198	74.1853	-0.176737	0.296668	0.0227709	0.538995	8.3391e-06	3.15231	0.268415	nonsense_mediated_decay	RNA-seq_only	RNA-seq_only
ENSG00000069849.10	ATP1B3	1743.11	0.0903993	0.137835	1.6309	0.803227	0.999981	3829.2	-0.0423697	0.117007	0.663579	0.967426	718.552	0.0378563	0.0967818	0.566523	0.999836	8.3391e-06	0.014382	7.12942e-05	protein_coding	Not_significant	Not_significant	4
ENSG00000069956.11	MAPK6	396.567	0.275807	0.427372	0.705815	0.95061	0.999981	1577.41	0.0563405	0.165002	0.62977	0.961217	94.5383	0.0809931	0.149156	0.135645	0.936687	8.3391e-06	0.0171784	0.0284053	processed_transcript	Not_significant	Not_significant	4
ENSG00000069974.15	RAB27A	258.557	-0.497855	0.3347	2.59767	0.627237	0.999981	833.917	0.104308	0.1589	0.354791	0.862751	80.5781	-0.0391368	0.125989	0.411262	0.999836	8.3391e-06	0.0641143	7.12942e-05	protein_coding	Not_significant	Not_significant	4
ENSG00000069998.12	CECR5	149.949	-0.0109228	0.380723	0.295838	0.990081	0.999981	471.699	-0.1996	0.191123	0.113039	0.584595	47.8888	-0.03438	0.127762	0.404262	0.999836	8.3391e-06	0.233145	7.12942e-05	protein_coding	Not_significant	Not_significant	4
ENSG00000070010.18	UFD1L	2662.22	-0.0516033	0.131867	0.877414	0.927779	0.999981	6066.64	0.0704457	0.120998	0.47986	0.929065	1075.74	0.0510736	0.0892655	0.426895	0.999836	8.3391e-06	0.0319539	7.12942e-05	protein_coding	Not_significant	Not_significant	4
ENSG00000070018.8	LRP6	389.709	-0.200549	0.325609	1.2097	0.876499	0.999981	1759.99	-0.140756	0.161286	0.222228	0.755775	72.3548	-0.0647702	0.138936	0.202687	0.999836	8.3391e-06	0.121607	7.12942e-05	protein_coding	Not_significant	Not_significant	4
ENSG00000070047.11	PHRF1	848.383	0.697151	0.211468	12.3279	0.0150722	0.504584	3462.13	-0.141456	0.140845	0.193151	0.717259	193.45	0.372517	0.227881	0.00615974	0.268994	0.297067	0.144324	0.570258	nonsense_mediated_decay	Not_significant	Not_significant	4
ENSG00000070061.14	IKBKAP	642.351	-0.0321447	0.148132	5.97246	0.201215	0.999981	2178.17	-0.146003	0.123646	0.169522	0.683186	189.86	-0.0560848	0.119088	0.369537	0.999836	8.3391e-06	0.165461	7.12942e-05	nonsense_mediated_decay	Not_significant	Not_significant	4
ENSG00000070081.15	NUCB2	112.073	-0.499214	0.568821	1.85848	0.761768	0.999981	191.399	0.161214	0.220335	0.174104	0.691007	51.5147	-0.00428909	0.123032	0.92383	0.999836	8.3391e-06	0.160517	7.12942e-05	protein_coding	Not_significant	Not_significant	4
ENSG00000070182.18	SPTB	842.057	0.111301	0.241338	1.94292	0.746257	0.999981	3524.39	-1.11818	0.158684	1.20986e-13	3.24302e-11	183.407	-0.910518	0.241887	8.26105e-06	0.0022245	8.3391e-06	10.4891	2.65277	protein_coding	RNA-seq&Ribo-seq	RNA-seq&Ribo-seq
ENSG00000070366.13	SMG6	297.911	0.350165	0.227181	5.45314	0.243879	0.999981	1132.15	-0.0733642	0.123195	0.467885	0.924846	76.109	0.0482724	0.129657	0.325681	0.999836	8.3391e-06	0.0339307	7.12942e-05	retained_intron	Not_significant	Not_significant	4
ENSG00000070367.15	EXOC5	212.756	-0.139429	0.579396	1.45322	0.834895	0.999981	756.759	0.0298149	0.199502	0.702034	0.974837	59.5077	0.01244	0.121879	0.773758	0.999836	8.3391e-06	0.0110678	7.12942e-05	protein_coding	Not_significant	Not_significant	4
ENSG00000070371.15	CLTCL1	373.604	0.358686	0.221822	4.93736	0.293786	0.999981	1528.76	-0.0879696	0.124655	0.385749	0.884215	84.7537	0.0462852	0.12718	0.366421	0.999836	8.3391e-06	0.0534421	7.12942e-05	protein_coding	Not_significant	Not_significant	4
ENSG00000070413.19	DGCR2	2962.75	0.190648	0.231048	2.67099	0.614301	0.999981	13569.5	-0.215291	0.162344	0.0726203	0.474756	531.184	-0.0366333	0.102146	0.587915	0.999836	8.3391e-06	0.323529	7.12942e-05	protein_coding	Not_significant	Not_significant	4
ENSG00000070423.17	RNF126	1446.03	0.257646	0.242815	3.2354	0.519232	0.999981	5398.93	0.132131	0.141272	0.22898	0.763798	378.536	0.346755	0.209443	0.00646542	0.278073	8.3391e-06	0.117021	0.555842	nonsense_mediated_decay	Not_significant	Not_significant	4
ENSG00000070476.14	ZXDC	387.007	0.419956	0.196996	6.25687	0.180769	0.999981	1544.8	-0.0592385	0.118536	0.599811	0.956257	91.6715	0.0727532	0.140555	0.19031	0.997702	8.3391e-06	0.0194254	0.000999142	retained_intron	Not_significant	Not_significant	4
ENSG00000070495.14	JMJD6	477.64	0.222641	0.246682	1.92476	0.749595	0.999981	1425.28	-0.167808	0.150218	0.140779	0.636298	160.045	0.00285288	0.111821	0.962841	0.999836	8.3391e-06	0.196339	7.12942e-05	protein_coding	Not_significant	Not_significant	4
ENSG00000070501.11	POLB	170.177	-0.380106	0.279516	3.20742	0.523733	0.999981	435.632	0.250817	0.173029	0.0479033	0.380045	64.0446	-0.00389236	0.120503	0.930266	0.999836	8.3391e-06	0.420165	7.12942e-05	protein_coding	Not_significant	Not_significant	4
ENSG00000070526.14	ST6GALNAC1	1131.71	0.117225	0.219519	1.76561	0.778768	0.999981	3782.79	-0.240426	0.153593	0.0425703	0.358104	339.904	-0.0594818	0.115299	0.361843	0.999836	8.3391e-06	0.445991	7.12942e-05	nonsense_mediated_decay	Not_significant	Not_significant	4
ENSG00000070610.14	GBA2	510.947	0.813456	0.256935	15.1081	0.00448222	0.232896	2443.8	0.10143	0.134881	0.337683	0.857047	81.4007	0.824697	0.319696	0.000379594	0.042821	0.632838	0.0669955	1.36834	protein_coding	Not_significant	Not_significant	4
ENSG00000070614.14	NDST1	1580.96	0.385007	0.223554	5.1808	0.269244	0.999981	8654.58	-0.27088	0.145259	0.0187859	0.219285	145.291	0.0187828	0.115178	0.731784	0.999836	8.3391e-06	0.658991	7.12942e-05	protein_coding	Not_significant	Not_significant	4
ENSG00000070669.16	ASNS	458.944	-0.237961	0.188592	3.01066	0.556043	0.999981	1119.97	0.335171	0.152945	0.00660146	0.109556	178.266	0.0632434	0.125874	0.304229	0.999836	8.3391e-06	0.960364	7.12942e-05	protein_coding	Not_significant	Not_significant	3
ENSG00000070718.11	AP3M2	153.98	-0.00497778	0.289121	0.121954	0.998215	0.999981	553.344	-0.114043	0.140193	0.292395	0.826073	42.4345	-0.0150927	0.123576	0.694338	0.999836	8.3391e-06	0.0829817	7.12942e-05	protein_coding	Not_significant	Not_significant	4
ENSG00000070756.14	PABPC1	12865.2	-0.336732	0.0663476	60.5319	2.24257e-12	3.04646e-09	61500.5	0.165053	0.116533	0.0948239	0.542909	2053.08	-0.0633961	0.0810526	0.320639	0.999836	8.5162	0.265273	7.12942e-05	protein_coding	Translation_efficiency_(Ribo:RNA)	Translation_efficiency_(Ribo:RNA)
ENSG00000070761.7	CFAP20	505.273	-0.327493	0.218337	3.38673	0.495309	0.999981	1049.67	0.0295229	0.131989	0.77769	0.987865	214.069	-0.0843813	0.132058	0.210834	0.999836	8.3391e-06	0.00530249	7.12942e-05	protein_coding	Not_significant	Not_significant	4
ENSG00000070770.8	CSNK2A2	1557.12	-0.0099436	0.149015	3.73899	0.442481	0.999981	6632.22	-0.0701943	0.111463	0.45394	0.91917	327.786	-0.0198566	0.105994	0.747432	0.999836	8.3391e-06	0.036604	7.12942e-05	processed_transcript	Not_significant	Not_significant	4
ENSG00000070785.16	EIF2B3	784.652	-0.163224	0.234462	2.05405	0.725817	0.999981	2205.76	-0.0961935	0.130414	0.353434	0.862751	276.005	-0.0947087	0.138074	0.171474	0.980489	8.3391e-06	0.0641143	0.0085573	protein_coding	Not_significant	Not_significant	4
ENSG00000070814.17	TCOF1	2391.39	0.397976	0.177147	6.39483	0.171539	0.999981	7911.09	-0.303805	0.152656	0.012459	0.169671	725.683	0.0270275	0.0946602	0.676607	0.999836	8.3391e-06	0.770393	7.12942e-05	protein_coding	Not_significant	Not_significant	4
ENSG00000070831.15	CDC42	1176.7	-0.295411	0.12871	6.38484	0.172192	0.999981	4076.3	0.100766	0.118349	0.308631	0.83804	339.052	-0.0511537	0.107174	0.438572	0.999836	8.3391e-06	0.0767353	7.12942e-05	protein_coding	Not_significant	Not_significant	4
ENSG00000070882.12	OSBPL3	364.927	-0.0842875	0.206595	2.42849	0.657484	0.999981	1394.76	0.0759572	0.126275	0.459169	0.920871	92.4017	0.0124231	0.116699	0.812241	0.999836	8.3391e-06	0.0358013	7.12942e-05	protein_coding	Not_significant	Not_significant	4
ENSG00000070950.9	RAD18	398.895	-0.190544	0.253893	0.68491	0.953177	0.999981	1244.59	-0.0223616	0.133657	0.830662	0.992196	128.417	-0.0393149	0.120904	0.467217	0.999836	8.3391e-06	0.00340255	7.12942e-05	protein_coding	Not_significant	Not_significant	4
ENSG00000070961.15	ATP2B1	446.055	-0.401646	0.518265	1.46464	0.832886	0.999981	1476.2	0.00842188	0.193894	0.906397	0.994553	135.351	-0.0563375	0.130066	0.299552	0.999836	8.3391e-06	0.00237227	7.12942e-05	protein_coding	Not_significant	Not_significant	4
ENSG00000071054.16	MAP4K4	1176.46	-0.0141297	0.125067	0.250898	0.992759	0.999981	4846.34	-0.0515201	0.110713	0.597267	0.955384	263.77	-0.0138949	0.106059	0.810005	0.999836	8.3391e-06	0.0198221	7.12942e-05	protein_coding	Not_significant	Not_significant	4
ENSG00000071082.10	RPL31	6667.76	-0.677207	0.083872	81.6529	7.77577e-17	2.42417e-13	12587.8	0.310081	0.12797	0.00436912	0.0813841	2947.72	-0.228101	0.0990426	0.00413622	0.213607	12.6154	1.08946	0.670385	protein_coding	Translation_efficiency_(Ribo:RNA)	Translation_efficiency_(Ribo:RNA)
ENSG00000071127.16	WDR1	1959.17	0.235524	0.172004	1.99146	0.737331	0.999981	5699.57	-0.0165943	0.125599	0.868662	0.993772	670.913	0.156575	0.125207	0.0560318	0.739397	8.3391e-06	0.0027132	0.131123	protein_coding	Not_significant	Not_significant	4
ENSG00000071189.21	SNX13	176.299	-0.323372	0.550737	3.09861	0.541461	0.999981	607.608	0.0653965	0.205998	0.440598	0.913618	51.2053	0.00855225	0.122283	0.831557	0.999836	8.3391e-06	0.0392353	7.12942e-05	protein_coding	Not_significant	Not_significant	4
ENSG00000071243.15	ING3	276.999	-0.0626572	0.314794	0.902656	0.924179	0.999981	620.376	0.117957	0.150323	0.293255	0.826511	112.965	0.0281422	0.120949	0.574536	0.999836	8.3391e-06	0.0827514	7.12942e-05	protein_coding	Not_significant	Not_significant	4
ENSG00000071462.11	WBSCR22	806.35	0.0240355	0.170457	2.67348	0.613863	0.999981	2015.83	-0.110408	0.125655	0.278959	0.815786	308.273	-0.0348102	0.107394	0.579414	0.999836	8.3391e-06	0.0884235	7.12942e-05	processed_transcript	Not_significant	Not_significant	4
ENSG00000071537.13	SEL1L	270.73	-0.288312	0.306415	2.065	0.723805	0.999981	848.989	-0.00629681	0.143128	0.958077	0.99709	86.7745	-0.0428338	0.126096	0.391751	0.999836	8.3391e-06	0.00126582	7.12942e-05	protein_coding	Not_significant	Not_significant	4
ENSG00000071539.13	TRIP13	509.541	0.0715325	0.186645	0.958866	0.915968	0.999981	1609.32	-0.20131	0.140574	0.0725886	0.474756	162.096	-0.0422698	0.116742	0.475562	0.999836	8.3391e-06	0.323529	7.12942e-05	protein_coding	Not_significant	Not_significant	4
ENSG00000071553.16	ATP6AP1	739.079	-0.0218125	0.216309	5.32582	0.255469	0.999981	2020.12	-0.211907	0.153325	0.0704773	0.467161	265.951	-0.115767	0.144824	0.123853	0.914621	8.3391e-06	0.330534	0.0387588	protein_coding	Not_significant	Not_significant	4
ENSG00000071564.14	TCF3	3259.56	0.271306	0.21606	3.66728	0.452903	0.999981	15019.3	-0.237177	0.1483	0.0411093	0.351437	575.504	-0.00132437	0.10134	0.982317	0.999836	8.3391e-06	0.454153	7.12942e-05	protein_coding	Not_significant	Not_significant	4
ENSG00000071575.11	TRIB2	1687.46	0.251387	0.138844	4.86974	0.300927	0.999981	7215.27	0.307339	0.13169	0.00520617	0.0927322	352.319	0.570765	0.17212	5.05287e-05	0.00920415	8.3391e-06	1.03277	2.03602	protein_coding	Not_significant	Not_significant
ENSG00000071626.16	DAZAP1	3638.46	0.294566	0.172949	3.97821	0.408963	0.999981	11464.3	-0.119327	0.13436	0.274687	0.810527	1160.45	0.0999164	0.102699	0.1673	0.976233	8.3391e-06	0.0912328	0.0104467	protein_coding	Not_significant	Not_significant	4
ENSG00000071655.17	MBD3	1107.51	0.960442	0.406918	9.21439	0.0559586	0.965489	6213.72	-0.256098	0.177258	0.0466716	0.374395	86.909	0.102543	0.177013	0.0658803	0.772762	0.0152529	0.42667	0.111954	protein_coding	Not_significant	Not_significant	4
ENSG00000071794.15	HLTF	628.62	-0.200644	0.427579	0.495701	0.973918	0.999981	1638.84	0.033259	0.159056	0.807308	0.990454	233.835	-0.0123387	0.12135	0.773498	0.999836	8.3391e-06	0.00416554	7.12942e-05	protein_coding	Not_significant	Not_significant	4
ENSG00000071859.14	FAM50A	377.552	0.325073	0.21144	2.91995	0.571311	0.999981	1032.78	-0.0580184	0.129397	0.572104	0.95411	135.783	0.0737389	0.134409	0.226906	0.999836	8.3391e-06	0.0204014	7.12942e-05	protein_coding	Not_significant	Not_significant	4
ENSG00000071889.16	FAM3A	277.023	0.509109	0.382285	4.19446	0.380328	0.999981	1148	-0.211337	0.184116	0.0944123	0.542248	61.5023	0.0247369	0.124203	0.558436	0.999836	8.3391e-06	0.265802	7.12942e-05	protein_coding	Not_significant	Not_significant	4
ENSG00000071894.15	CPSF1	2627.42	0.534174	0.212751	7.44743	0.11405	0.999981	10115.8	-0.367447	0.164377	0.00447442	0.082994	659.15	0.0504465	0.104854	0.440184	0.999836	8.3391e-06	1.08095	7.12942e-05	retained_intron	Not_significant	Not_significant	4
ENSG00000071994.10	PDCD2	599.561	-0.61753	0.19777	10.3229	0.0353261	0.802687	1485.38	0.166689	0.143434	0.135636	0.62645	230.635	-0.143403	0.166635	0.077866	0.799751	0.0954537	0.203113	0.0970451	protein_coding	Not_significant	Not_significant	4
ENSG00000072042.12	RDH11	235.474	-0.270937	0.249478	3.50442	0.477207	0.999981	711.029	-0.228753	0.155555	0.0543831	0.40614	78.12	-0.116006	0.185064	0.0604714	0.761119	8.3391e-06	0.391325	0.118547	protein_coding	Not_significant	Not_significant	4
ENSG00000072062.13	PRKACA	627.693	0.027539	0.168453	0.356391	0.985889	0.999981	2035.08	-0.0282291	0.119477	0.772376	0.987079	194.625	0.00886176	0.108164	0.883308	0.999836	8.3391e-06	0.00564802	7.12942e-05	protein_coding	Not_significant	Not_significant	4
ENSG00000072071.16	ADGRL1	1193.29	0.3886	0.227882	5.92406	0.204892	0.999981	6530.06	-0.481612	0.151526	0.000208653	0.00737328	109.921	-0.0213338	0.11757	0.679158	0.999836	8.3391e-06	2.13234	7.12942e-05	protein_coding	Not_significant	Not_significant	3
ENSG00000072110.13	ACTN1	1341.07	0.267573	0.190494	2.29435	0.681798	0.999981	4064.46	-0.235826	0.150931	0.0444584	0.365991	443.436	-0.00268037	0.0985979	0.966465	0.999836	8.3391e-06	0.43653	7.12942e-05	protein_coding	Not_significant	Not_significant	4
ENSG00000072121.15	ZFYVE26	439.076	0.30684	0.23898	4.04145	0.400426	0.999981	2069.16	-0.21992	0.136997	0.0459386	0.37213	73.0483	0.0128442	0.120167	0.778952	0.999836	8.3391e-06	0.429305	7.12942e-05	retained_intron	Not_significant	Not_significant	4
ENSG00000072135.12	PTPN18	353.366	0.318002	0.238613	2.64222	0.619363	0.999981	1371.57	-0.0135478	0.122521	0.890235	0.993895	87.4284	0.0638867	0.136711	0.224513	0.999836	8.3391e-06	0.00265938	7.12942e-05	protein_coding	Not_significant	Not_significant	4
ENSG00000072182.12	ASIC4	1165.74	0.486047	0.192244	13.0653	0.010961	0.426472	4938.68	-0.150955	0.136308	0.162074	0.67329	248.013	0.136838	0.155399	0.0878253	0.824677	0.37011	0.171798	0.0837162	retained_intron	Not_significant	Not_significant	4
ENSG00000072195.14	SPEG	255.792	0.540226	0.357968	3.17912	0.52831	0.999981	1201.32	0.0102709	0.139918	0.925828	0.994956	42.9455	0.0663613	0.145668	0.120127	0.907293	8.3391e-06	0.00219627	0.0422526	protein_coding	Not_significant	Not_significant	4
ENSG00000072274.12	TFRC	9099.36	-0.29788	0.205429	2.91711	0.571792	0.999981	27691.1	-0.0497427	0.117012	0.740881	0.98341	2996.52	-0.186864	0.145981	0.0369871	0.655708	8.3391e-06	0.00726528	0.18329	protein_coding	Not_significant	Not_significant	4
ENSG00000072310.16	SREBF1	1539.86	0.241327	0.249403	2.12755	0.712313	0.999981	5503.09	-0.846742	0.174723	9.07669e-08	8.27825e-06	427.844	-0.519416	0.194597	0.000393483	0.0437779	8.3391e-06	5.08206	1.35875	nonsense_mediated_decay	Not_significant	Not_significant	3
ENSG00000072364.12	AFF4	651.107	0.179498	0.257227	0.6405	0.958459	0.999981	2617.64	0.000906309	0.138029	0.986708	0.999761	152.426	0.0609597	0.125653	0.306631	0.999836	8.3391e-06	0.000103692	7.12942e-05	protein_coding	Not_significant	Not_significant	4
ENSG00000072401.14	UBE2D1	111.992	0.1124	0.403575	1.17593	0.882045	0.999981	255.205	0.106475	0.17576	0.348337	0.86046	45.2831	0.040179	0.130692	0.318388	0.999836	8.3391e-06	0.0652692	7.12942e-05	protein_coding	Not_significant	Not_significant	4
ENSG00000072415.8	MPP5	205.872	-0.341367	0.390022	1.06779	0.899349	0.999981	766.155	0.110422	0.16322	0.324851	0.850516	54.1591	-0.0132647	0.122614	0.743733	0.999836	8.3391e-06	0.0703173	7.12942e-05	protein_coding	Not_significant	Not_significant	4
ENSG00000072501.17	SMC1A	2071.07	-0.12218	0.0853779	5.54836	0.235511	0.999981	6488.05	-0.122777	0.11554	0.204722	0.73142	663.928	-0.163719	0.120613	0.0462168	0.697479	8.3391e-06	0.135833	0.156469	protein_coding	Not_significant	Not_significant	4
ENSG00000072506.12	HSD17B10	1271.12	0.200166	0.244338	0.941254	0.918569	0.999981	3381.7	-0.126037	0.154659	0.265532	0.800823	466.221	0.0122578	0.0978466	0.83884	0.999836	8.3391e-06	0.0964633	7.12942e-05	processed_transcript	Not_significant	Not_significant	4
ENSG00000072518.20	MARK2	880.97	0.201616	0.233453	1.78071	0.77601	0.999981	3641.61	-0.132019	0.131963	0.21205	0.741396	196.314	0.016201	0.11243	0.783954	0.999836	8.3391e-06	0.12995	7.12942e-05	protein_coding	Not_significant	Not_significant	4
ENSG00000072571.19	HMMR	462.971	0.115831	0.463379	0.712605	0.949765	0.999981	836.387	0.0231702	0.194558	0.767292	0.98701	208.524	0.0962488	0.142706	0.159009	0.967128	8.3391e-06	0.00567851	0.0145159	protein_coding	Not_significant	Not_significant	4
ENSG00000072609.17	CHFR	772.285	0.000770567	0.252228	0.570538	0.966281	0.999981	3389.35	0.0152333	0.126056	0.893153	0.994353	152.831	0.0124272	0.114582	0.814083	0.999836	8.3391e-06	0.00245945	7.12942e-05	retained_intron	Not_significant	Not_significant	4
ENSG00000072736.18	NFATC3	837.262	-0.300278	0.151673	10.5751	0.0317774	0.771397	3237.1	0.0924975	0.118253	0.350982	0.861609	208.329	-0.0460738	0.115247	0.459318	0.999836	0.112722	0.0646898	7.12942e-05	retained_intron	Not_significant	Not_significant	4
ENSG00000072756.16	TRNT1	289.23	-0.38829	0.394819	1.3067	0.860237	0.999981	814.146	0.100218	0.169138	0.370391	0.873237	101.684	-0.0232789	0.119814	0.634591	0.999836	8.3391e-06	0.0588678	7.12942e-05	protein_coding	Not_significant	Not_significant	4
ENSG00000072778.19	ACADVL	1268.66	0.235583	0.212305	2.34832	0.671986	0.999981	4485.06	-0.0878332	0.13166	0.422736	0.904657	356.869	0.0581359	0.113157	0.381115	0.999836	8.3391e-06	0.043516	7.12942e-05	protein_coding	Not_significant	Not_significant	4
ENSG00000072786.12	STK10	279.337	0.74276	0.271852	8.92672	0.0629574	0.999981	1083.56	0.0216823	0.131199	0.834561	0.992786	69.2092	0.420291	0.507782	0.00950183	0.347528	8.3391e-06	0.0031445	0.459011	protein_coding	Not_significant	Not_significant	4
ENSG00000072803.17	FBXW11	259.032	-0.219868	0.296765	1.74253	0.782978	0.999981	1165.69	-0.0831888	0.127566	0.417427	0.901993	48.4242	-0.0348036	0.128641	0.382547	0.999836	8.3391e-06	0.044797	7.12942e-05	protein_coding	Not_significant	Not_significant	4
ENSG00000072849.10	DERL2	173.464	-0.0534983	0.293707	0.754197	0.944481	0.999981	549.694	0.0475702	0.136085	0.645249	0.963908	55.0182	0.00686955	0.121598	0.86595	0.999836	8.3391e-06	0.0159642	7.12942e-05	protein_coding	Not_significant	Not_significant	4
ENSG00000072864.13	NDE1	270.662	0.096655	0.258873	3.89688	0.420141	0.999981	973.702	-0.106423	0.135771	0.317802	0.845471	74.492	-0.00193941	0.119007	0.964025	0.999836	8.3391e-06	0.0729014	7.12942e-05	protein_coding	Not_significant	Not_significant	4
ENSG00000072958.8	AP1M1	780.031	0.159266	0.216079	1.64246	0.801142	0.999981	2241.72	-0.0739156	0.136858	0.483625	0.931097	269.98	0.0287534	0.1066	0.646351	0.999836	8.3391e-06	0.0310052	7.12942e-05	protein_coding	Not_significant	Not_significant	4
ENSG00000073050.11	XRCC1	509.768	0.572609	0.249862	8.03487	0.0903091	0.999981	1429.35	-0.259454	0.171916	0.040639	0.348924	179.959	0.0739379	0.129768	0.238973	0.999836	8.3391e-06	0.457269	7.12942e-05	protein_coding	Not_significant	Not_significant	4
ENSG00000073060.15	SCARB1	1910.58	0.272968	0.177982	3.65376	0.454887	0.999981	7386.66	-0.516936	0.15539	0.000109837	0.0043736	475.942	-0.148104	0.139148	0.0723789	0.787264	8.3391e-06	2.35916	0.103879	protein_coding	Not_significant	Not_significant	3
ENSG00000073111.13	MCM2	3822.57	0.183188	0.199824	1.24464	0.870695	0.999981	10146.6	-0.172338	0.150174	0.130629	0.619277	1404.76	-0.0140573	0.0885273	0.81326	0.999836	8.3391e-06	0.208115	7.12942e-05	protein_coding	Not_significant	Not_significant	4
ENSG00000073169.13	SELO	434.598	-0.410185	0.276024	3.38511	0.495562	0.999981	1603.13	-0.333806	0.164653	0.00956181	0.140393	115.681	-0.580044	0.334803	0.00299115	0.17612	8.3391e-06	0.852654	0.754192	protein_coding	Not_significant	Not_significant	4
ENSG00000073350.13	LLGL2	161.177	0.197647	0.455761	0.437155	0.979323	0.999981	595.3	0.0155246	0.149224	0.885208	0.993772	42.8206	0.0215832	0.126062	0.546667	0.999836	8.3391e-06	0.0027132	7.12942e-05	protein_coding	Not_significant	Not_significant	4
ENSG00000073417.14	PDE8A	263.942	-0.173231	0.316326	2.25867	0.688303	0.999981	1227.92	-0.174992	0.143014	0.117011	0.594882	45.4905	-0.0343871	0.128936	0.375828	0.999836	8.3391e-06	0.225569	7.12942e-05	protein_coding	Not_significant	Not_significant	4
ENSG00000073536.17	NLE1	718.699	-0.00604407	0.27296	0.48915	0.974549	0.999981	2743.61	-0.195283	0.164023	0.102235	0.560955	182.295	-0.0776124	0.132793	0.223205	0.999836	8.3391e-06	0.251072	7.12942e-05	protein_coding	Not_significant	Not_significant	4
ENSG00000073578.16	SDHA	1931.34	0.198445	0.180234	3.02378	0.553855	0.999981	5675.4	-0.155044	0.140519	0.161135	0.671674	656.123	0.00927299	0.0933402	0.893492	0.999836	8.3391e-06	0.172841	7.12942e-05	protein_coding	Not_significant	Not_significant	4
ENSG00000073584.18	SMARCE1	421.235	-0.234029	0.267811	2.20449	0.698207	0.999981	1116.63	-0.0291624	0.133865	0.777505	0.987865	154.971	-0.0566493	0.127311	0.31855	0.999836	8.3391e-06	0.00530249	7.12942e-05	protein_coding	Not_significant	Not_significant	4
ENSG00000073614.12	KDM5A	461.662	0.222108	0.195206	5.91021	0.205955	0.999981	1853.39	-0.00422971	0.120401	0.962333	0.997342	108.313	0.0594339	0.129368	0.294751	0.999836	8.3391e-06	0.00115605	7.12942e-05	protein_coding	Not_significant	Not_significant	4
ENSG00000073712.14	FERMT2	198.056	-0.0370435	0.305171	0.462212	0.977074	0.999981	478.089	-0.122904	0.158495	0.279475	0.816303	77.5117	-0.0329074	0.124537	0.479245	0.999836	8.3391e-06	0.0881484	7.12942e-05	protein_coding	Not_significant	Not_significant	4
ENSG00000073792.15	IGF2BP2	575.65	-0.109853	0.162493	2.44275	0.654916	0.999981	2218.11	-0.14159	0.121522	0.157932	0.664782	144.065	-0.0538206	0.124857	0.344454	0.999836	8.3391e-06	0.177321	7.12942e-05	protein_coding	Not_significant	Not_significant	4
ENSG00000073849.14	ST6GAL1	464.698	-0.110802	0.235671	7.73695	0.101703	0.999981	1815.98	-0.805237	0.147947	3.96682e-09	4.81918e-07	114.111	-0.742874	0.316767	0.000747001	0.0678554	8.3391e-06	6.31703	1.16842	protein_coding	RNA-seq_only	RNA-seq_only
ENSG00000073905.8	VDAC1P1	276.079	0.0587587	0.248441	1.6621	0.797589	0.999981	218.557	0.00967062	0.154385	0.928938	0.995274	151.697	0.0323345	0.116103	0.568288	0.999836	8.3391e-06	0.00205721	7.12942e-05	processed_pseudogene	Not_significant	Not_significant	4
ENSG00000073921.17	PICALM	2612.61	-0.35254	0.183268	5.30531	0.25738	0.999981	6774.19	-0.0875816	0.135552	0.391021	0.887876	975.408	-0.384512	0.1318	0.000315075	0.0374902	8.3391e-06	0.0516477	1.42608	protein_coding	Not_significant	Not_significant	4
ENSG00000073969.18	NSF	423.189	-0.441735	0.241222	4.06217	0.397657	0.999981	1450.48	-0.0963636	0.130384	0.355622	0.862803	123.473	-0.172336	0.247062	0.0366163	0.653491	8.3391e-06	0.0640882	0.18476	protein_coding	Not_significant	Not_significant	4
ENSG00000074054.17	CLASP1	797.132	-0.113308	0.145429	1.77505	0.777043	0.999981	3157.49	-0.0210664	0.112391	0.820761	0.991219	191.081	-0.0311507	0.112253	0.606771	0.999836	8.3391e-06	0.00383026	7.12942e-05	protein_coding	Not_significant	Not_significant	4
ENSG00000074071.14	MRPS34	1826.33	0.341654	0.237361	4.16585	0.384025	0.999981	4798.13	-0.17797	0.15465	0.124008	0.605916	676.055	0.0499036	0.105456	0.449586	0.999836	8.3391e-06	0.217588	7.12942e-05	protein_coding	Not_significant	Not_significant	4
ENSG00000074181.8	NOTCH3	428.467	0.28081	0.311689	1.21663	0.875353	0.999981	1813.58	-0.769103	0.172264	6.42957e-07	4.77439e-05	91.4106	-0.0938811	0.162105	0.0918029	0.830724	8.3391e-06	4.32108	0.0805432	protein_coding	Not_significant	Not_significant	3
ENSG00000074201.8	CLNS1A	1118.2	-0.287155	0.143782	4.2354	0.375084	0.999981	2148.35	-0.0150756	0.119858	0.87743	0.993772	490.761	-0.159413	0.140553	0.0576353	0.743656	8.3391e-06	0.0027132	0.128628	nonsense_mediated_decay	Not_significant	Not_significant	4
ENSG00000074266.18	EED	577.621	-0.186604	0.234519	1.70902	0.789078	0.999981	1316.98	0.0605576	0.139681	0.576039	0.954132	233.323	-0.0136147	0.107926	0.81925	0.999836	8.3391e-06	0.0203914	7.12942e-05	protein_coding	Not_significant	Not_significant	4
ENSG00000074319.12	TSG101	299.567	0.059279	0.253688	1.38226	0.847272	0.999981	632.072	-0.081844	0.141687	0.44165	0.914075	125.967	-0.00799323	0.114906	0.878965	0.999836	8.3391e-06	0.0390183	7.12942e-05	protein_coding	Not_significant	Not_significant	4
ENSG00000074356.16	NCBP3	394.429	0.278997	0.226564	1.79731	0.772974	0.999981	1466.96	-0.0281065	0.123668	0.765411	0.986934	103.911	0.0564513	0.130552	0.296014	0.999836	8.3391e-06	0.00571198	7.12942e-05	processed_transcript	Not_significant	Not_significant	4
ENSG00000074370.17	ATP2A3	1113.9	0.542876	0.324133	3.31295	0.506882	0.999981	5271.63	-0.0478023	0.146354	0.655727	0.965874	182.758	0.1863	0.241267	0.0357484	0.649325	8.3391e-06	0.0150795	0.187538	protein_coding	Not_significant	Not_significant	4
ENSG00000074582.12	BCS1L	498.037	0.0954001	0.245856	1.32764	0.856669	0.999981	2079.37	0.0168932	0.124818	0.862315	0.993772	108.927	0.0303567	0.12004	0.557405	0.999836	8.3391e-06	0.0027132	7.12942e-05	protein_coding	Not_significant	Not_significant	4
ENSG00000074603.18	DPP8	424.225	-0.186461	0.27887	3.00739	0.556589	0.999981	1608.65	0.0416972	0.140713	0.664999	0.967426	108.711	-0.0140025	0.116234	0.787209	0.999836	8.3391e-06	0.014382	7.12942e-05	protein_coding	Not_significant	Not_significant	4
ENSG00000074695.5	LMAN1	391.284	-0.291291	0.358148	0.869751	0.92886	0.999981	1016.79	-0.0334273	0.15905	0.752957	0.985021	145.918	-0.0913138	0.145115	0.158236	0.966841	8.3391e-06	0.00655436	0.014645	protein_coding	Not_significant	Not_significant	4
ENSG00000074696.12	HACD3	1161.23	-0.253385	0.156666	8.64393	0.0706425	0.999981	3235.87	-0.037646	0.117127	0.703213	0.974899	411.649	-0.134217	0.142189	0.101053	0.859572	8.3391e-06	0.0110402	0.0657179	protein_coding	Not_significant	Not_significant	4
ENSG00000074755.14	ZZEF1	644.139	0.182455	0.191712	1.21732	0.875239	0.999981	2951.33	-0.0199665	0.117132	0.833091	0.992371	115.299	0.0457243	0.122684	0.414575	0.999836	8.3391e-06	0.00332576	7.12942e-05	protein_coding	Not_significant	Not_significant	4
ENSG00000074800.13	ENO1	26110.7	0.0375796	0.197027	1.18985	0.879767	0.999981	61678.8	-0.23696	0.163653	0.0526502	0.399328	10336.3	-0.203746	0.0968441	0.00775654	0.312617	8.3391e-06	0.398671	0.504987	protein_coding	Not_significant	Not_significant	4
ENSG00000074842.7	MYDGF	876.488	0.380155	0.239013	4.25787	0.372231	0.999981	1635.67	-0.0109035	0.135741	0.928572	0.995274	389.586	0.259119	0.189447	0.017076	0.474838	8.3391e-06	0.00205721	0.323455	protein_coding	Not_significant	Not_significant	4
ENSG00000074855.10	ANO8	297.859	0.948863	0.318473	14.6212	0.00555484	0.268503	1340.21	-0.199788	0.153257	0.0858938	0.515668	55.7564	0.0989388	0.174516	0.0513214	0.725181	0.57105	0.28763	0.139553	nonsense_mediated_decay	Not_significant	Not_significant	4
ENSG00000075089.9	ACTR6	105.477	-0.378761	0.464994	1.20377	0.877477	0.999981	222.806	0.0472612	0.172221	0.655181	0.965781	44.3213	-0.0207304	0.124596	0.595786	0.999836	8.3391e-06	0.0151213	7.12942e-05	protein_coding	Not_significant	Not_significant	4
ENSG00000075131.9	TIPIN	180.108	-0.355523	0.318152	3.54638	0.470861	0.999981	403.808	0.132105	0.17266	0.260172	0.795275	73.3741	-0.0105909	0.118694	0.82063	0.999836	8.3391e-06	0.0994826	7.12942e-05	protein_coding	Not_significant	Not_significant	4
ENSG00000075142.13	SRI	254.639	-0.343896	0.243275	5.11484	0.275716	0.999981	754.186	0.16045	0.14817	0.156385	0.662427	85.8979	-0.00775481	0.117812	0.871025	0.999836	8.3391e-06	0.178862	7.12942e-05	protein_coding	Not_significant	Not_significant	4
ENSG00000075151.20	EIF4G3	646.427	-0.23434	0.188875	3.17382	0.529169	0.999981	2247.69	0.0121002	0.125276	0.901179	0.994553	185.562	-0.058031	0.120241	0.355213	0.999836	8.3391e-06	0.00237227	7.12942e-05	protein_coding	Not_significant	Not_significant	4
ENSG00000075188.8	NUP37	347.647	-0.597663	0.302459	4.84394	0.303689	0.999981	625.195	0.163369	0.157073	0.159396	0.668102	156.694	-0.0710149	0.136034	0.227151	0.999836	8.3391e-06	0.175157	7.12942e-05	protein_coding	Not_significant	Not_significant	4
ENSG00000075218.18	GTSE1	741.618	0.0114515	0.208098	1.11672	0.891611	0.999981	2356.23	-0.204696	0.145949	0.0753076	0.483705	234.564	-0.0789299	0.12734	0.232418	0.999836	8.3391e-06	0.31542	7.12942e-05	protein_coding	Not_significant	Not_significant	4
ENSG00000075234.16	TTC38	418.493	0.258418	0.272003	1.64425	0.800818	0.999981	1433.92	-0.259188	0.172953	0.0420029	0.355496	122.161	-0.0146892	0.115169	0.781426	0.999836	8.3391e-06	0.449165	7.12942e-05	nonsense_mediated_decay	Not_significant	Not_significant	4
ENSG00000075239.13	ACAT1	576.527	-0.344059	0.21062	5.4116	0.24761	0.999981	1199.58	-0.0140264	0.126729	0.891086	0.993999	243.991	-0.121879	0.155587	0.104914	0.869836	8.3391e-06	0.00261386	0.0605626	protein_coding	Not_significant	Not_significant	4
ENSG00000075240.16	GRAMD4	380.962	0.310018	0.329671	3.28445	0.511399	0.999981	1759.19	-0.330744	0.173812	0.0127865	0.172217	66.8634	-0.00875598	0.121238	0.833043	0.999836	8.3391e-06	0.763923	7.12942e-05	protein_coding	Not_significant	Not_significant	4
ENSG00000075292.18	ZNF638	734.785	-0.0688885	0.508603	0.316858	0.9887	0.999981	2217.88	0.00850584	0.198113	0.892792	0.994353	244.018	0.0147644	0.10836	0.809026	0.999836	8.3391e-06	0.00245945	7.12942e-05	protein_coding	Not_significant	Not_significant	4
ENSG00000075413.17	MARK3	595.6	-0.112796	0.156631	2.70651	0.608075	0.999981	2275.6	-0.102205	0.11994	0.31027	0.838616	150.979	-0.0660334	0.127119	0.284947	0.999836	8.3391e-06	0.0764368	7.12942e-05	protein_coding	Not_significant	Not_significant	4
ENSG00000075415.12	SLC25A3	5778.58	-0.0876043	0.164008	2.13867	0.710272	0.999981	15259.4	0.0151216	0.128151	0.884668	0.993772	2130.47	-0.015508	0.0775244	0.799805	0.999836	8.3391e-06	0.0027132	7.12942e-05	protein_coding	Not_significant	Not_significant	4
ENSG00000075420.12	FNDC3B	147.386	-0.0373852	0.380895	3.25465	0.51615	0.999981	514.54	-0.0670576	0.15312	0.562809	0.952189	42.1064	-0.00763511	0.123242	0.835088	0.999836	8.3391e-06	0.0212769	7.12942e-05	protein_coding	Not_significant	Not_significant	4
ENSG00000075539.13	FRYL	474.747	-0.205817	0.379172	1.21735	0.875235	0.999981	1771.73	0.0619242	0.165552	0.584748	0.954471	124.504	-0.00737176	0.114076	0.889249	0.999836	8.3391e-06	0.0202374	7.12942e-05	protein_coding	Not_significant	Not_significant	4
ENSG00000075568.16	TMEM131	490.503	-0.064872	0.249414	2.28944	0.682692	0.999981	1826.2	-0.0339914	0.132837	0.748252	0.983839	129.068	-0.0147335	0.115359	0.778817	0.999836	8.3391e-06	0.00707592	7.12942e-05	retained_intron	Not_significant	Not_significant	4
ENSG00000075618.17	FSCN1	7785.92	0.213865	0.215295	2.93169	0.569321	0.999981	21829	-0.0911033	0.141731	0.397077	0.89139	2748.62	0.0627128	0.0925665	0.358489	0.999836	8.3391e-06	0.0499323	7.12942e-05	protein_coding	Not_significant	Not_significant	4
ENSG00000075624.13	ACTB	44223.4	0.0550888	0.172803	1.31648	0.858573	0.999981	108409	0.00914455	0.123853	0.929948	0.995274	17128.7	0.0664011	0.0895113	0.317984	0.999836	8.3391e-06	0.00205721	7.12942e-05	processed_transcript	Not_significant	Not_significant	4
ENSG00000075651.15	PLD1	145.442	-0.108626	0.360436	1.00142	0.909581	0.999981	497.855	0.279434	0.194525	0.0386889	0.338663	42.4904	0.0331577	0.128444	0.393009	0.999836	8.3391e-06	0.470232	7.12942e-05	processed_transcript	Not_significant	Not_significant	4
ENSG00000075702.16	WDR62	962.024	0.320404	0.237479	2.34901	0.671862	0.999981	4054.8	-0.288532	0.154048	0.0174698	0.209829	206.8	-0.00378479	0.110732	0.945908	0.999836	8.3391e-06	0.678136	7.12942e-05	processed_transcript	Not_significant	Not_significant	4
ENSG00000075711.20	DLG1	386.312	0.17755	0.34701	0.462561	0.977042	0.999981	1327.94	-0.416963	0.239072	0.0099597	0.144212	112.536	-0.0856463	0.145752	0.161253	0.96929	8.3391e-06	0.840998	0.0135463	protein_coding	Not_significant	Not_significant	4
ENSG00000075785.12	RAB7A	2265.43	0.0521346	0.115989	1.68842	0.79282	0.999981	5692.12	-0.101072	0.118764	0.304037	0.834844	863.961	-0.0204267	0.0895484	0.752618	0.999836	8.3391e-06	0.0783944	7.12942e-05	protein_coding	Not_significant	Not_significant	4
ENSG00000075790.10	BCAP29	319.316	-0.233271	0.450213	0.994967	0.910558	0.999981	793.245	0.142591	0.193792	0.228751	0.763798	122.547	0.0241218	0.119044	0.639367	0.999836	8.3391e-06	0.117021	7.12942e-05	protein_coding	Not_significant	Not_significant	4
ENSG00000075856.11	SART3	1117.19	-0.188428	0.13845	5.11871	0.275333	0.999981	3879.3	-0.132028	0.121964	0.183648	0.704916	321.045	-0.176202	0.160278	0.0488446	0.713453	8.3391e-06	0.151863	0.146635	protein_coding	Not_significant	Not_significant	4
ENSG00000075914.12	EXOSC7	817.283	-0.0980536	0.212051	2.67993	0.612731	0.999981	2113.75	-0.176253	0.14754	0.11781	0.595555	305.656	-0.149193	0.159418	0.0730719	0.787264	8.3391e-06	0.225078	0.103879	processed_transcript	Not_significant	Not_significant	4
ENSG00000075945.12	KIFAP3	342.125	-0.208022	0.289999	1.18381	0.880756	0.999981	867.863	0.018162	0.14456	0.865438	0.993772	129.597	-0.0311332	0.117635	0.569222	0.999836	8.3391e-06	0.0027132	7.12942e-05	protein_coding	Not_significant	Not_significant	4
ENSG00000075975.15	MKRN2	521.097	0.00128456	0.188087	1.7524	0.781178	0.999981	1648.96	0.0523939	0.122849	0.603993	0.957295	165.522	0.0342014	0.115298	0.553632	0.999836	8.3391e-06	0.018954	7.12942e-05	protein_coding	Not_significant	Not_significant	4
ENSG00000076003.4	MCM6	2361.74	-0.182782	0.128665	2.94734	0.566677	0.999981	5526.02	-0.0377354	0.116682	0.72075	0.978859	940.182	-0.115878	0.108387	0.121424	0.911134	8.3391e-06	0.00927964	0.0404177	protein_coding	Not_significant	Not_significant	4
ENSG00000076043.9	REXO2	331.091	-0.317195	0.190401	3.28329	0.511584	0.999981	649.807	0.01397	0.127944	0.896563	0.994553	143.99	-0.0697956	0.131722	0.249775	0.999836	8.3391e-06	0.00237227	7.12942e-05	protein_coding	Not_significant	Not_significant	4
ENSG00000076108.11	BAZ2A	1937.26	0.125254	0.13886	5.14582	0.27266	0.999981	8432.05	-0.168044	0.124113	0.102382	0.561083	390.375	-0.0282012	0.101281	0.672912	0.999836	8.3391e-06	0.250973	7.12942e-05	protein_coding	Not_significant	Not_significant	4
ENSG00000076201.14	PTPN23	1125.16	0.190912	0.166039	2.42082	0.658868	0.999981	3964.48	-0.305833	0.142005	0.00885697	0.133598	317.936	-0.0548	0.111635	0.401402	0.999836	8.3391e-06	0.874201	7.12942e-05	nonsense_mediated_decay	Not_significant	Not_significant	4
ENSG00000076242.14	MLH1	718.236	-0.0904833	0.228096	0.939472	0.918831	0.999981	2169.5	-0.307133	0.147105	0.00998739	0.144423	238.22	-0.189785	0.21872	0.040788	0.667583	8.3391e-06	0.840364	0.175495	protein_coding	Not_significant	Not_significant	4
ENSG00000076248.10	UNG	915.453	0.087744	0.178738	2.36296	0.669331	0.999981	2773.24	0.0330393	0.121985	0.742361	0.983412	302.832	0.0675879	0.117622	0.292748	0.999836	8.3391e-06	0.00726433	7.12942e-05	protein_coding	Not_significant	Not_significant	4
ENSG00000076321.10	KLHL20	195.246	-0.0172268	0.286846	4.23292	0.3754	0.999981	712.089	-0.125504	0.14243	0.25178	0.788243	52.7934	-0.0189219	0.123154	0.649829	0.999836	8.3391e-06	0.10334	7.12942e-05	processed_transcript	Not_significant	Not_significant	4
ENSG00000076382.16	SPAG5	1095.82	0.054317	0.137905	1.85482	0.762439	0.999981	4192.84	-0.163352	0.123565	0.102437	0.561083	277.064	-0.0474183	0.109199	0.46019	0.999836	8.3391e-06	0.250973	7.12942e-05	retained_intron	Not_significant	Not_significant	4
ENSG00000076513.16	ANKRD13A	534.153	-0.0869819	0.200523	1.24123	0.871265	0.999981	2164.96	0.0363516	0.117251	0.721107	0.978859	123.196	-6.55937e-05	0.1154	0.997313	0.999836	8.3391e-06	0.00927964	7.12942e-05	nonsense_mediated_decay	Not_significant	Not_significant	4
ENSG00000076604.14	TRAF4	725.777	0.309094	0.265848	2.309	0.67913	0.999981	2838.1	-0.469886	0.190938	0.001678	0.040397	177.594	-0.0678549	0.126268	0.281565	0.999836	8.3391e-06	1.39365	7.12942e-05	protein_coding	Not_significant	Not_significant	4
ENSG00000076650.6	GPATCH1	183.788	-0.286482	0.294386	3.0107	0.556036	0.999981	710.474	-0.0101563	0.128047	0.921032	0.994956	45.7456	-0.0311593	0.127242	0.443296	0.999836	8.3391e-06	0.00219627	7.12942e-05	protein_coding	Not_significant	Not_significant	4
ENSG00000076685.18	NT5C2	154.321	-0.258272	0.316263	2.97554	0.561927	0.999981	438.467	0.0637374	0.144869	0.553738	0.950705	53.8922	-0.0142505	0.122551	0.735301	0.999836	8.3391e-06	0.0219544	7.12942e-05	protein_coding	Not_significant	Not_significant	4
ENSG00000076706.15	MCAM	545.315	0.318626	0.238439	2.49198	0.646073	0.999981	1931.37	-0.00543977	0.132064	0.956559	0.996742	153.102	0.110117	0.156674	0.115994	0.898732	8.3391e-06	0.00141744	0.0463696	protein_coding	Not_significant	Not_significant	4
ENSG00000076864.19	RAP1GAP	212.713	0.75216	0.35272	5.2845	0.259331	0.999981	862.58	-0.874823	0.170672	2.30431e-08	2.43504e-06	49.1361	-0.0105063	0.123812	0.801099	0.999836	8.3391e-06	5.61349	7.12942e-05	protein_coding	Not_significant	Not_significant	3
ENSG00000076924.11	XAB2	852.495	0.237944	0.209619	2.01538	0.73293	0.999981	2447.05	-0.355832	0.163468	0.00602077	0.102428	295.233	-0.0602458	0.115269	0.357769	0.999836	8.3391e-06	0.989583	7.12942e-05	protein_coding	Not_significant	Not_significant	4
ENSG00000076928.17	ARHGEF1	1496.57	0.456216	0.218801	4.80202	0.308221	0.999981	5343.76	-0.402881	0.170014	0.00292337	0.060334	415.879	0.00331415	0.101113	0.975808	0.999836	8.3391e-06	1.21944	7.12942e-05	protein_coding	Not_significant	Not_significant	4
ENSG00000076944.15	STXBP2	379.761	0.755937	0.267679	8.75535	0.067514	0.999981	1311.69	0.0244333	0.134329	0.794408	0.989797	109.907	0.662149	0.302304	0.00105774	0.0830302	8.3391e-06	0.0044538	1.08076	protein_coding	Not_significant	Not_significant	4
ENSG00000076984.17	MAP2K7	719.658	0.192488	0.222896	1.53656	0.820145	0.999981	2503.04	-0.227846	0.145854	0.0472339	0.377368	206.537	-0.01705	0.111461	0.764232	0.999836	8.3391e-06	0.423235	7.12942e-05	protein_coding	Not_significant	Not_significant	4
ENSG00000077044.10	DGKD	708.635	0.245859	0.217731	4.90395	0.297295	0.999981	3547.54	-0.346029	0.142612	0.00343878	0.0682169	97.5496	-0.0213586	0.118742	0.665401	0.999836	8.3391e-06	1.16611	7.12942e-05	protein_coding	Not_significant	Not_significant	4
ENSG00000077097.14	TOP2B	1794.77	-0.128753	0.445958	1.34404	0.85386	0.999981	5995.08	0.047584	0.196847	0.589035	0.954471	539.175	0.049935	0.115012	0.428734	0.999836	8.3391e-06	0.0202374	7.12942e-05	protein_coding	Not_significant	Not_significant	4
ENSG00000077147.14	TM9SF3	783.121	-0.274794	0.378338	1.87723	0.758327	0.999981	2346.87	0.0203455	0.160496	0.85074	0.993163	261.66	-0.0607906	0.121438	0.338206	0.999836	8.3391e-06	0.0029796	7.12942e-05	protein_coding	Not_significant	Not_significant	4
ENSG00000077152.9	UBE2T	602.572	-0.142604	0.139758	2.01607	0.732803	0.999981	800.48	-0.0313672	0.125376	0.752604	0.985021	299.428	-0.0581113	0.111396	0.380527	0.999836	8.3391e-06	0.00655436	7.12942e-05	protein_coding	Not_significant	Not_significant	4
ENSG00000077232.16	DNAJC10	420.762	-0.105416	0.386446	0.110284	0.998534	0.999981	1504.71	0.0865151	0.16852	0.432364	0.909669	116.697	0.0271121	0.118237	0.61232	0.999836	8.3391e-06	0.0411166	7.12942e-05	protein_coding	Not_significant	Not_significant	4
ENSG00000077235.17	GTF3C1	1468.59	0.162809	0.194751	1.79775	0.772895	0.999981	5267.86	-0.197051	0.149086	0.0832382	0.508922	405.828	-0.0318078	0.101312	0.620387	0.999836	8.3391e-06	0.293349	7.12942e-05	processed_transcript	Not_significant	Not_significant	4
ENSG00000077254.14	USP33	443.803	-0.295402	0.252387	2.14834	0.708497	0.999981	1390.96	-0.0319633	0.132038	0.753169	0.985021	142.221	-0.0780683	0.138716	0.202492	0.999836	8.3391e-06	0.00655436	7.12942e-05	protein_coding	Not_significant	Not_significant	4
ENSG00000077312.8	SNRPA	1463.53	0.187428	0.183269	1.84877	0.763549	0.999981	3910.3	0.0796632	0.127551	0.440861	0.913681	535.403	0.223865	0.160081	0.0214586	0.5252	8.3391e-06	0.0392054	0.279675	protein_coding	Not_significant	Not_significant	4
ENSG00000077348.8	EXOSC5	466.125	-0.347745	0.302556	1.77078	0.777824	0.999981	1359.29	-0.361931	0.198258	0.0107796	0.151882	159.198	-0.643746	0.260983	0.000584134	0.0589848	8.3391e-06	0.818493	1.22926	protein_coding	Not_significant	Not_significant	4
ENSG00000077380.15	DYNC1I2	471.742	-0.0996759	0.197002	2.36567	0.66884	0.999981	1146.39	-0.0451363	0.123603	0.650786	0.964734	183.638	-0.0323191	0.114997	0.579194	0.999836	8.3391e-06	0.0155924	7.12942e-05	protein_coding	Not_significant	Not_significant	4
ENSG00000077458.12	FAM76B	145.986	0.201271	0.538485	0.661017	0.956048	0.999981	400.928	0.0573513	0.180339	0.581522	0.954471	52.3684	0.047519	0.13293	0.266062	0.999836	8.3391e-06	0.0202374	7.12942e-05	protein_coding	Not_significant	Not_significant	4
ENSG00000077463.14	SIRT6	273.869	0.746916	0.386296	4.8233	0.305914	0.999981	1040.64	-0.239484	0.179357	0.0600716	0.428007	70.0129	0.0538623	0.135577	0.227082	0.999836	8.3391e-06	0.368549	7.12942e-05	nonsense_mediated_decay	Not_significant	Not_significant	4
ENSG00000077514.8	POLD3	343.748	0.202738	0.234617	0.890093	0.925978	0.999981	1082.43	0.088712	0.137777	0.405442	0.89582	109.687	0.0961755	0.154196	0.124883	0.918351	8.3391e-06	0.0477792	0.0369912	protein_coding	Not_significant	Not_significant	4
ENSG00000077549.17	CAPZB	1346.74	0.171198	0.196433	1.54448	0.818735	0.999981	4098	-0.0353909	0.13038	0.727842	0.979156	443.801	0.0707152	0.109368	0.299652	0.999836	8.3391e-06	0.00914812	7.12942e-05	protein_coding	Not_significant	Not_significant	4
ENSG00000077684.15	JADE1	604.129	0.120766	0.170611	1.62801	0.803749	0.999981	2509.54	-0.361319	0.135365	0.00168322	0.0404216	133.546	-0.0633855	0.12941	0.281298	0.999836	8.3391e-06	1.39339	7.12942e-05	protein_coding	Not_significant	Not_significant	4
ENSG00000077721.15	UBE2A	444.812	-0.133051	0.177143	3.49704	0.478329	0.999981	1081.96	0.0131501	0.124363	0.896806	0.994553	173.066	-0.0220304	0.111638	0.70544	0.999836	8.3391e-06	0.00237227	7.12942e-05	protein_coding	Not_significant	Not_significant	4
ENSG00000077782.19	FGFR1	468.99	0.454397	0.291159	3.70267	0.447737	0.999981	2150.84	-0.227339	0.153882	0.0544175	0.40614	83.7152	0.0322134	0.123997	0.493818	0.999836	8.3391e-06	0.391325	7.12942e-05	protein_coding	Not_significant	Not_significant	3
ENSG00000078043.15	PIAS2	217.014	-0.225345	0.36627	1.10882	0.892871	0.999981	821.967	0.0320876	0.147912	0.790817	0.98953	55.7132	-0.0136604	0.122356	0.738099	0.999836	8.3391e-06	0.0045709	7.12942e-05	protein_coding	Not_significant	Not_significant	4
ENSG00000078061.12	ARAF	590.445	0.642996	0.290946	6.34195	0.175025	0.999981	2537.09	-0.043593	0.132942	0.672815	0.969801	122.148	0.23953	0.359007	0.0199358	0.513376	8.3391e-06	0.0133173	0.289564	protein_coding	Not_significant	Not_significant	4
ENSG00000078070.12	MCCC1	319.951	-0.229345	0.208273	4.09589	0.393184	0.999981	876.805	0.157566	0.140105	0.135082	0.625228	114.789	0.00919762	0.115223	0.869318	0.999836	8.3391e-06	0.203961	7.12942e-05	protein_coding	Not_significant	Not_significant	4
ENSG00000078140.13	UBE2K	1160.7	-0.124612	0.281279	0.375183	0.984458	0.999981	3577.39	0.0837559	0.152416	0.449157	0.917432	378.107	0.0230056	0.105517	0.711044	0.999836	8.3391e-06	0.0374263	7.12942e-05	protein_coding	Not_significant	Not_significant	4
ENSG00000078142.11	PIK3C3	324.29	-0.122067	0.252112	1.57182	0.813848	0.999981	881.739	-0.0948164	0.144462	0.384661	0.883381	117.166	-0.050415	0.125145	0.363519	0.999836	8.3391e-06	0.0538519	7.12942e-05	protein_coding	Not_significant	Not_significant	4
ENSG00000078177.13	N4BP2	304.917	-0.0706861	0.694822	0.659612	0.956215	0.999981	1078.49	0.0138961	0.204724	0.848168	0.992786	85.8964	0.016232	0.119722	0.725876	0.999836	8.3391e-06	0.0031445	7.12942e-05	protein_coding	Not_significant	Not_significant	4
ENSG00000078269.13	SYNJ2	230.512	0.315455	0.250069	4.54527	0.337213	0.999981	914.558	0.376371	0.157527	0.00315974	0.0638404	55.0823	0.173219	0.310073	0.0185302	0.496812	8.3391e-06	1.1949	0.303808	protein_coding	Not_significant	Not_significant	4
ENSG00000078304.19	PPP2R5C	500.435	-0.0747003	0.198035	2.76493	0.597901	0.999981	1833.22	0.0864111	0.128341	0.41026	0.898339	134.541	0.0240796	0.115086	0.659588	0.999836	8.3391e-06	0.0465599	7.12942e-05	protein_coding	Not_significant	Not_significant	4
ENSG00000078369.17	GNB1	2654.32	0.151765	0.127917	1.70946	0.788999	0.999981	10535	0.0520264	0.11679	0.556671	0.951596	634.059	0.182191	0.12876	0.0330036	0.630727	8.3391e-06	0.0215473	0.200159	protein_coding	Not_significant	Not_significant	4
ENSG00000078403.16	MLLT10	619.71	-0.0357467	0.206115	2.63772	0.620156	0.999981	2589.57	-0.0410499	0.123691	0.680821	0.970693	135.412	-0.00776422	0.113958	0.887554	0.999836	8.3391e-06	0.0129182	7.12942e-05	protein_coding	Not_significant	Not_significant	4
ENSG00000078596.10	ITM2A	175.511	-0.203169	0.263624	3.06285	0.547363	0.999981	363.493	-0.261946	0.181998	0.0439986	0.363654	74.4654	-0.102334	0.170451	0.077774	0.799751	8.3391e-06	0.439312	0.0970451	protein_coding	Not_significant	Not_significant	4
ENSG00000078618.20	NRDC	1855.02	-0.0877644	0.149759	0.523419	0.971181	0.999981	5858.24	0.0169155	0.1158	0.806196	0.990454	590.321	-0.00431659	0.097095	0.944715	0.999836	8.3391e-06	0.00416554	7.12942e-05	protein_coding	Not_significant	Not_significant	4
ENSG00000078668.13	VDAC3	1389.56	-0.397813	0.109577	17.1376	0.00181752	0.119542	3521.54	0.0936404	0.116167	0.338756	0.857047	526.45	-0.124398	0.122591	0.109038	0.881623	0.922479	0.0669955	0.0547169	protein_coding	Not_significant	Not_significant	3
ENSG00000078674.17	PCM1	1122.83	0.0168162	0.474355	0.506607	0.972855	0.999981	3193.4	0.00353375	0.194947	0.975313	0.998435	391.698	0.032691	0.103133	0.626211	0.999836	8.3391e-06	0.000680228	7.12942e-05	protein_coding	Not_significant	Not_significant	4
ENSG00000078699.21	CBFA2T2	292.712	0.285982	0.247113	2.88823	0.576701	0.999981	1249.34	-0.253119	0.139507	0.0249976	0.26102	61.4451	0.00704129	0.121034	0.870238	0.999836	8.3391e-06	0.583327	7.12942e-05	processed_transcript	Not_significant	Not_significant	4
ENSG00000078808.16	SDF4	1400.62	0.407274	0.238124	3.78125	0.43642	0.999981	4653.45	-0.0880573	0.142702	0.41738	0.901993	423.245	0.165082	0.153141	0.0570886	0.740754	8.3391e-06	0.044797	0.130326	protein_coding	Not_significant	Not_significant	4
ENSG00000078902.15	TOLLIP	321.238	0.324256	0.317404	1.09625	0.894867	0.999981	1266.66	-0.133236	0.152113	0.235075	0.772736	77.5469	0.0193503	0.120827	0.676932	0.999836	8.3391e-06	0.111969	7.12942e-05	protein_coding	Not_significant	Not_significant	4
ENSG00000079134.11	THOC1	282.607	-0.44233	0.358723	3.26136	0.515078	0.999981	755.321	0.0748205	0.165994	0.498611	0.935614	103.271	-0.0519605	0.126173	0.350252	0.999836	8.3391e-06	0.0289031	7.12942e-05	retained_intron	Not_significant	Not_significant	4
ENSG00000079156.16	OSBPL6	262.581	0.147281	0.344043	0.319247	0.988538	0.999981	948.024	-1.50582	0.183709	1.48821e-17	5.54421e-15	72.0503	-1.12917	0.39707	0.000177705	0.0252042	8.3391e-06	14.2562	1.59853	protein_coding	Not_significant	Not_significant	3
ENSG00000079246.15	XRCC5	4385.38	0.062046	0.153249	3.51131	0.47616	0.999981	10831.3	-0.201591	0.122996	0.0497448	0.388466	1689.29	-0.0828556	0.104091	0.246808	0.999836	8.3391e-06	0.410647	7.12942e-05	protein_coding	Not_significant	Not_significant	4
ENSG00000079277.19	MKNK1	346.357	0.141844	0.235283	2.45917	0.651962	0.999981	1175.54	0.0528588	0.131066	0.594004	0.955314	102.167	0.0589993	0.130147	0.286784	0.999836	8.3391e-06	0.0198539	7.12942e-05	protein_coding	Not_significant	Not_significant	4
ENSG00000079313.12	REXO1	1198.54	0.577979	0.244004	9.06894	0.0593992	0.985015	5453.05	-0.19656	0.143944	0.077081	0.488959	218.469	0.112769	0.156981	0.112624	0.892346	0.00655702	0.310728	0.0494669	protein_coding	Not_significant	Not_significant	4
ENSG00000079332.14	SAR1A	815.682	-0.101379	0.168658	0.619681	0.960852	0.999981	2334.28	0.15189	0.131754	0.153819	0.6586	283.213	0.0566963	0.114748	0.382781	0.999836	8.3391e-06	0.181378	7.12942e-05	protein_coding	Not_significant	Not_significant	4
ENSG00000079335.18	CDC14A	253.549	-0.353149	0.299539	3.20609	0.523947	0.999981	960.64	0.243845	0.172289	0.0553842	0.409054	65.0003	0.00393567	0.119927	0.932805	0.999836	8.3391e-06	0.388219	7.12942e-05	protein_coding	Not_significant	Not_significant	4
ENSG00000079387.13	SENP1	331.945	-0.211871	0.24965	1.08174	0.897158	0.999981	1462.76	0.0570981	0.123584	0.573424	0.954118	65.0805	-0.0123538	0.120947	0.769094	0.999836	8.3391e-06	0.0203979	7.12942e-05	nonsense_mediated_decay	Not_significant	Not_significant	4
ENSG00000079432.7	CIC	1176.38	0.437223	0.227742	4.03554	0.401218	0.999981	5761.98	-0.292956	0.152482	0.0150251	0.191665	174.308	0.0270685	0.114493	0.633388	0.999836	8.3391e-06	0.717458	7.12942e-05	protein_coding	Not_significant	Not_significant	4
ENSG00000079459.12	FDFT1	2054.07	0.00860442	0.174399	1.60386	0.808098	0.999981	5127.53	-0.231285	0.153158	0.0480793	0.380411	786.29	-0.187911	0.121347	0.0264544	0.57354	8.3391e-06	0.419747	0.241437	protein_coding	Not_significant	Not_significant	3
ENSG00000079462.7	PAFAH1B3	598.095	0.285594	0.291746	2.16009	0.706342	0.999981	1978.63	-0.156787	0.161971	0.174269	0.691432	181.49	0.0179078	0.112235	0.754535	0.999836	8.3391e-06	0.16025	7.12942e-05	protein_coding	Not_significant	Not_significant	4
ENSG00000079616.12	KIF22	1957.63	0.232114	0.195065	2.44539	0.65444	0.999981	5710.86	-0.287407	0.163907	0.0209873	0.234795	669.161	-0.0554479	0.0985106	0.409796	0.999836	8.3391e-06	0.62931	7.12942e-05	protein_coding	Not_significant	Not_significant	4
ENSG00000079691.17	LRRC16A	248.905	0.353799	0.274182	3.19609	0.525563	0.999981	835.774	-0.0667065	0.133213	0.520484	0.943167	74.3547	0.0463034	0.129775	0.328584	0.999836	8.3391e-06	0.0254116	7.12942e-05	protein_coding	Not_significant	Not_significant	4
ENSG00000079785.14	DDX1	2641.36	-0.132471	0.23843	0.390649	0.983235	0.999981	6062.65	-0.147694	0.13109	0.163104	0.673855	1062.56	-0.0797821	0.137703	0.201659	0.999836	8.3391e-06	0.171434	7.12942e-05	protein_coding	Not_significant	Not_significant	4
ENSG00000079805.16	DNM2	2211.52	0.364954	0.181077	5.71197	0.221716	0.999981	7809.2	-0.175705	0.139778	0.110227	0.579197	623.265	0.0809392	0.109564	0.251475	0.999836	8.3391e-06	0.237174	7.12942e-05	protein_coding	Not_significant	Not_significant	4
ENSG00000079819.17	EPB41L2	1745.27	0.00384691	0.147562	2.2402	0.691676	0.999981	5014.71	-0.057899	0.122893	0.563912	0.952189	603.908	-0.0202501	0.0946268	0.757387	0.999836	8.3391e-06	0.0212769	7.12942e-05	retained_intron	Not_significant	Not_significant	4
ENSG00000079950.13	STX7	250.16	-0.105318	0.355467	0.520631	0.971462	0.999981	690.015	0.0670819	0.161387	0.533649	0.947463	89.4052	0.0146137	0.118008	0.774697	0.999836	8.3391e-06	0.0234376	7.12942e-05	protein_coding	Not_significant	Not_significant	4
ENSG00000079999.13	KEAP1	1187.88	0.321184	0.221736	3.03709	0.551638	0.999981	4336.83	-0.132655	0.144784	0.228664	0.763798	320.789	0.0619562	0.113592	0.351224	0.999836	8.3391e-06	0.117021	7.12942e-05	protein_coding	Not_significant	Not_significant	4
ENSG00000080189.14	SLC35C2	492.676	0.302349	0.281564	1.52629	0.821974	0.999981	2123.45	-0.15111	0.138022	0.163361	0.674265	101.297	0.0224044	0.120535	0.638307	0.999836	8.3391e-06	0.171169	7.12942e-05	protein_coding	Not_significant	Not_significant	4
ENSG00000080200.9	CRYBG3	187.61	-0.258322	0.609928	0.283824	0.990834	0.999981	721.91	0.0196182	0.200641	0.79321	0.989797	47.1031	-0.00764882	0.122112	0.850827	0.999836	8.3391e-06	0.0044538	7.12942e-05	protein_coding	Not_significant	Not_significant	4
ENSG00000080345.17	RIF1	1378.82	-0.18843	0.659256	0.379846	0.984093	0.999981	3970.17	-0.0233245	0.20356	0.718825	0.978602	476.581	-0.180272	0.175276	0.0455274	0.695069	8.3391e-06	0.00939369	0.157972	protein_coding	Not_significant	Not_significant	4
ENSG00000080371.5	RAB21	422.67	-0.240538	0.305782	1.02644	0.90576	0.999981	902.968	0.0139566	0.153659	0.882166	0.993772	176.764	-0.0499576	0.118046	0.411009	0.999836	8.3391e-06	0.0027132	7.12942e-05	protein_coding	Not_significant	Not_significant	4
ENSG00000080503.21	SMARCA2	254.383	-0.156154	0.261346	1.64477	0.800723	0.999981	984.58	0.153224	0.141436	0.160896	0.671234	63.2285	0.0184046	0.121847	0.67295	0.999836	8.3391e-06	0.173126	7.12942e-05	protein_coding	Not_significant	Not_significant	4
ENSG00000080546.13	SESN1	149.233	-0.177644	0.298848	1.08512	0.896625	0.999981	492.09	-0.0633842	0.136488	0.538399	0.948694	45.4675	-0.0203247	0.124717	0.600084	0.999836	8.3391e-06	0.022874	7.12942e-05	protein_coding	Not_significant	Not_significant	4
ENSG00000080603.16	SRCAP	326.023	0.303679	0.223674	3.68589	0.450181	0.999981	814.862	-0.272005	0.15628	0.0249222	0.260604	124.761	-0.00623694	0.114896	0.906062	0.999836	8.3391e-06	0.584018	7.12942e-05	protein_coding	Not_significant	Not_significant	4
ENSG00000080608.9	PUM3	200.312	-0.130379	0.422351	1.42879	0.839177	0.999981	495.238	-0.00874083	0.165902	0.93106	0.995274	77.1044	-0.0175451	0.119195	0.715726	0.999836	8.3391e-06	0.00205721	7.12942e-05	nonsense_mediated_decay	Not_significant	Not_significant	4
ENSG00000080802.18	CNOT4	409.52	-0.0635923	0.238276	1.3132	0.859133	0.999981	1237.62	0.0145522	0.136688	0.890451	0.993895	135.734	-0.000242391	0.112	0.988553	0.999836	8.3391e-06	0.00265938	7.12942e-05	protein_coding	Not_significant	Not_significant	4
ENSG00000080815.18	PSEN1	311.595	-0.412427	0.290771	3.21666	0.522245	0.999981	1006.08	0.0569667	0.131727	0.583209	0.954471	96.982	-0.0459241	0.128122	0.353107	0.999836	8.3391e-06	0.0202374	7.12942e-05	protein_coding	Not_significant	Not_significant	4
ENSG00000080819.6	CPOX	516.099	-0.013578	0.200879	6.31234	0.177005	0.999981	1163.31	-0.131599	0.136533	0.221197	0.7543	209.779	-0.0542754	0.118728	0.382387	0.999836	8.3391e-06	0.122456	7.12942e-05	nonsense_mediated_decay	Not_significant	Not_significant	4
ENSG00000080822.16	CLDND1	187.683	-0.683108	0.318657	4.96834	0.290562	0.999981	770.826	0.152416	0.147951	0.17976	0.699738	42.2942	-0.045612	0.133569	0.254861	0.999836	8.3391e-06	0.155065	7.12942e-05	protein_coding	Not_significant	Not_significant	4
ENSG00000080824.18	HSP90AA1	7024.58	-0.136772	0.274035	0.78439	0.940528	0.999981	17050.8	-0.0692636	0.150085	0.470003	0.926143	2735.93	-0.133655	0.123819	0.0873251	0.824677	8.3391e-06	0.0333218	0.0837162	protein_coding	Not_significant	Not_significant	4
ENSG00000080839.11	RBL1	213.481	-0.196281	0.382524	0.446921	0.978458	0.999981	801.266	0.0432275	0.149685	0.692834	0.973469	55.5079	-0.00813205	0.121914	0.841046	0.999836	8.3391e-06	0.011678	7.12942e-05	protein_coding	Not_significant	Not_significant	4
ENSG00000080845.17	DLGAP4	307.113	0.0460745	0.22062	1.38993	0.845943	0.999981	1133.86	0.0051467	0.120594	0.92554	0.994956	81.7051	0.0153409	0.119439	0.746409	0.999836	8.3391e-06	0.00219627	7.12942e-05	protein_coding	Not_significant	Not_significant	4
ENSG00000080986.12	NDC80	522.55	-0.329106	0.292052	2.45028	0.653561	0.999981	1126.87	-0.063993	0.143213	0.55171	0.950559	217.331	-0.135688	0.177816	0.0745032	0.78929	8.3391e-06	0.0220209	0.102763	protein_coding	Not_significant	Not_significant	4
ENSG00000081019.13	RSBN1	258.379	-0.259644	0.283145	1.77113	0.77776	0.999981	922.346	-0.174229	0.157757	0.136098	0.627133	71.8784	-0.0831895	0.152245	0.122382	0.911669	8.3391e-06	0.20264	0.0401626	protein_coding	Not_significant	Not_significant	4
ENSG00000081087.14	OSTM1	138.76	-0.230547	0.41945	1.77062	0.777853	0.999981	335.504	0.198621	0.213926	0.121789	0.602513	54.1745	0.0242805	0.123999	0.571367	0.999836	8.3391e-06	0.220033	7.12942e-05	protein_coding	Not_significant	Not_significant	4
ENSG00000081154.11	PCNP	778.118	-0.02256	0.373804	0.734202	0.947045	0.999981	2427.29	0.0916166	0.17376	0.436184	0.911689	250.651	0.069509	0.122685	0.287919	0.999836	8.3391e-06	0.0401531	7.12942e-05	protein_coding	Not_significant	Not_significant	4
ENSG00000081189.14	MEF2C	415.061	-0.251485	0.260385	2.548	0.636061	0.999981	1172.12	0.774443	0.188842	3.36738e-06	0.000212078	145.596	0.430942	0.283022	0.00554033	0.255811	8.3391e-06	3.67351	0.592081	protein_coding	Not_significant	Not_significant	3
ENSG00000081307.12	UBA5	268.14	-0.161892	0.435587	1.85466	0.762468	0.999981	998.786	0.0696055	0.156279	0.52705	0.945601	70.4595	0.001234	0.121243	0.982107	0.999836	8.3391e-06	0.024292	7.12942e-05	protein_coding	Not_significant	Not_significant	4
ENSG00000081320.10	STK17B	218.352	-0.336986	0.268149	5.60909	0.230306	0.999981	632.853	0.173568	0.158411	0.138406	0.631135	75.0002	-0.00817922	0.119006	0.866877	0.999836	8.3391e-06	0.199878	7.12942e-05	protein_coding	Not_significant	Not_significant	4
ENSG00000081721.11	DUSP12	281.719	-0.207999	0.22642	2.86488	0.580685	0.999981	702.853	0.185368	0.150467	0.107083	0.572535	107.913	0.0237773	0.1184	0.647673	0.999836	8.3391e-06	0.242198	7.12942e-05	nonsense_mediated_decay	Not_significant	Not_significant	4
ENSG00000081760.16	AACS	357.009	0.0879535	0.251832	1.9399	0.746812	0.999981	1403.48	-0.258358	0.154908	0.0315665	0.301534	86.5868	-0.0381696	0.124022	0.445256	0.999836	8.3391e-06	0.520663	7.12942e-05	protein_coding	Not_significant	Not_significant	4
ENSG00000081791.8	KIAA0141	652.588	0.186114	0.219493	2.73235	0.603565	0.999981	2125.52	-0.0745771	0.128352	0.46762	0.924805	201.401	0.0298635	0.113282	0.609991	0.999836	8.3391e-06	0.03395	7.12942e-05	protein_coding	Not_significant	Not_significant	4
ENSG00000081870.11	HSPB11	375.399	-0.0581473	0.230618	0.736376	0.946768	0.999981	551.125	0.230942	0.169965	0.0630317	0.440806	181.423	0.111407	0.154581	0.14074	0.94188	8.3391e-06	0.355753	0.0260045	protein_coding	Not_significant	Not_significant	4
ENSG00000081913.13	PHLPP1	200.936	0.0907838	0.387271	0.726731	0.947992	0.999981	822.732	-0.862692	0.171218	3.33251e-08	3.40691e-06	45.5833	-0.0706631	0.151198	0.0732975	0.787264	8.3391e-06	5.46764	0.103879	protein_coding	Not_significant	Not_significant	3
ENSG00000082014.16	SMARCD3	349.379	0.422901	0.313352	2.90628	0.573629	0.999981	1203.68	0.0283269	0.135047	0.785273	0.988645	101.443	0.101624	0.167471	0.0846582	0.817279	8.3391e-06	0.00495984	0.0876298	processed_transcript	Not_significant	Not_significant	4
ENSG00000082068.8	WDR70	376.437	-0.0800824	0.198167	0.825181	0.935041	0.999981	955.42	-0.10923	0.13086	0.297765	0.82916	142.572	-0.0578092	0.126645	0.325824	0.999836	8.3391e-06	0.0813619	7.12942e-05	protein_coding	Not_significant	Not_significant	4
ENSG00000082153.17	BZW1	1388.37	-0.497443	0.321746	3.81531	0.431578	0.999981	3709.68	0.141943	0.173521	0.237849	0.776461	507.474	-0.0771925	0.120256	0.254379	0.999836	8.3391e-06	0.10988	7.12942e-05	protein_coding	Not_significant	Not_significant	4
ENSG00000082212.11	ME2	358.892	-0.223417	0.283417	1.7379	0.783822	0.999981	1028.89	0.0546109	0.128588	0.596823	0.955314	124.323	-0.0178186	0.118042	0.721867	0.999836	8.3391e-06	0.0198539	7.12942e-05	protein_coding	Not_significant	Not_significant	4
ENSG00000082213.17	C5orf22	291.979	-0.170466	0.307508	0.841522	0.932796	0.999981	803.716	0.0989508	0.145422	0.364181	0.868924	104.482	0.00520685	0.117926	0.919436	0.999836	8.3391e-06	0.0610183	7.12942e-05	protein_coding	Not_significant	Not_significant	4
ENSG00000082258.12	CCNT2	417.662	-0.141376	0.462135	0.267708	0.991802	0.999981	1559.85	0.0454122	0.198471	0.595915	0.955314	109.442	0.0299666	0.118073	0.5796	0.999836	8.3391e-06	0.0198539	7.12942e-05	nonsense_mediated_decay	Not_significant	Not_significant	4
ENSG00000082512.14	TRAF5	319.18	-0.105721	0.302267	2.7963	0.592472	0.999981	1222.38	-0.322086	0.189765	0.0196385	0.22576	80.5972	-0.0984826	0.164119	0.0933825	0.836234	8.3391e-06	0.646353	0.0776722	processed_transcript	Not_significant	Not_significant	4
ENSG00000082515.17	MRPL22	581.534	-0.279413	0.171368	8.94317	0.0625357	0.999981	930.582	0.189368	0.149163	0.0971187	0.547632	273.488	0.0118491	0.103192	0.856812	0.999836	8.3391e-06	0.261511	7.12942e-05	protein_coding	Not_significant	Not_significant	4
ENSG00000082516.8	GEMIN5	985.101	0.0164268	0.155809	2.28248	0.68396	0.999981	3015.52	-0.261083	0.139495	0.020563	0.231901	322.596	-0.139832	0.146543	0.0855005	0.817772	8.3391e-06	0.634697	0.0873678	protein_coding	Not_significant	Not_significant	4
ENSG00000082641.15	NFE2L1	1083	0.235851	0.178623	2.55699	0.63446	0.999981	3901.58	-0.168993	0.137918	0.11991	0.599548	297.586	0.0187606	0.103182	0.781221	0.999836	8.3391e-06	0.222176	7.12942e-05	protein_coding	Not_significant	Not_significant	4
ENSG00000082701.14	GSK3B	663.502	-0.0615227	0.183693	1.16722	0.883465	0.999981	2597.4	0.0971598	0.127133	0.349891	0.860892	162.074	0.0297462	0.113458	0.613923	0.999836	8.3391e-06	0.0650515	7.12942e-05	protein_coding	Not_significant	Not_significant	4
ENSG00000082805.19	ERC1	314.768	0.0455271	0.235061	0.432056	0.979769	0.999981	1355.93	-0.240037	0.138502	0.0321209	0.304843	64.8184	-0.0319648	0.125139	0.47434	0.999836	8.3391e-06	0.515923	7.12942e-05	protein_coding	Not_significant	Not_significant	4
ENSG00000082898.16	XPO1	2531.19	-0.281404	0.26112	2.04676	0.727159	0.999981	6115.36	-0.00248115	0.144802	0.999729	0.999861	988.78	-0.137051	0.125589	0.085496	0.817772	8.3391e-06	6.0574e-05	0.0873678	protein_coding	Not_significant	Not_significant	4
ENSG00000083093.9	PALB2	287.347	-0.186349	0.249215	1.20462	0.877337	0.999981	1190.58	0.0636899	0.126684	0.529767	0.946612	63.7615	-0.000748821	0.120187	0.984347	0.999836	8.3391e-06	0.0238279	7.12942e-05	protein_coding	Not_significant	Not_significant	4
ENSG00000083099.10	LYRM2	226.45	0.177912	0.350792	3.45355	0.484976	0.999981	403.759	0.347292	0.239674	0.0240685	0.255198	102.502	0.47252	0.361252	0.00602584	0.265738	8.3391e-06	0.593123	0.575546	processed_transcript	Not_significant	Not_significant	4
ENSG00000083123.14	BCKDHB	150.991	0.166686	0.307008	1.07512	0.898199	0.999981	325.21	0.161028	0.173628	0.178473	0.69727	62.8857	0.0694783	0.143844	0.157938	0.966781	8.3391e-06	0.156599	0.014672	protein_coding	Not_significant	Not_significant	4
ENSG00000083168.9	KAT6A	568.06	-0.0688682	0.199243	1.98247	0.738983	0.999981	2455.98	-0.0143159	0.123047	0.885259	0.993772	115.934	-0.00807544	0.113814	0.876446	0.999836	8.3391e-06	0.0027132	7.12942e-05	protein_coding	Not_significant	Not_significant	3
ENSG00000083223.17	ZCCHC6	186.484	-0.127633	0.476422	0.672781	0.954643	0.999981	610.774	-0.00530162	0.16808	0.948001	0.996329	57.2282	-0.0126514	0.121433	0.770027	0.999836	8.3391e-06	0.00159729	7.12942e-05	protein_coding	Not_significant	Not_significant	4
ENSG00000083312.17	TNPO1	1319.99	-0.256273	0.311973	1.80959	0.770728	0.999981	4263.31	0.0247493	0.15034	0.831677	0.992285	410.7	-0.0621791	0.115895	0.345507	0.999836	8.3391e-06	0.00336342	7.12942e-05	protein_coding	Not_significant	Not_significant	4
ENSG00000083444.16	PLOD1	754.27	0.404111	0.240641	4.10353	0.392175	0.999981	2313.62	-0.356317	0.173269	0.00783789	0.123215	246.874	-0.00260151	0.107775	0.964451	0.999836	8.3391e-06	0.909337	7.12942e-05	processed_transcript	Not_significant	Not_significant	4
ENSG00000083457.11	ITGAE	130.382	-0.608143	0.31648	9.10535	0.0585195	0.979677	333.548	0.309521	0.191623	0.0239096	0.254004	49.1108	-0.0096536	0.122854	0.820843	0.999836	0.00891711	0.59516	7.12942e-05	processed_transcript	Not_significant	Not_significant	4
ENSG00000083520.14	DIS3	723.186	-0.115514	0.45027	0.238887	0.99341	0.999981	1608.31	0.004498	0.193205	0.959986	0.997129	296.252	-0.0178516	0.107214	0.806589	0.999836	8.3391e-06	0.00124848	7.12942e-05	protein_coding	Not_significant	Not_significant	4
ENSG00000083535.15	PIBF1	132.004	-0.454847	0.774384	1.00084	0.909669	0.999981	299.305	0.00999975	0.204931	0.873478	0.993772	53.4747	-0.0307255	0.12692	0.447717	0.999836	8.3391e-06	0.0027132	7.12942e-05	protein_coding	Not_significant	Not_significant	4
ENSG00000083544.13	TDRD3	195.433	0.0246626	0.442892	1.26379	0.867489	0.999981	608.803	0.0278473	0.156489	0.797017	0.990454	63.0538	0.0151757	0.122732	0.712424	0.999836	8.3391e-06	0.00416554	7.12942e-05	protein_coding	Not_significant	Not_significant	4
ENSG00000083635.7	NUFIP1	256.867	-0.150217	0.278809	2.9884	0.559768	0.999981	784.436	-8.82115e-05	0.134848	0.994263	0.999774	84.2582	-0.0230661	0.120791	0.62787	0.999836	8.3391e-06	9.81877e-05	7.12942e-05	protein_coding	Not_significant	Not_significant	4
ENSG00000083642.18	PDS5B	447.863	-0.307137	0.44693	1.15216	0.88591	0.999981	1197.11	0.0486682	0.170919	0.648015	0.964339	163.657	-0.0303596	0.116897	0.588277	0.999836	8.3391e-06	0.0157704	7.12942e-05	protein_coding	Not_significant	Not_significant	4
ENSG00000083720.12	OXCT1	408.156	-0.28088	0.252	2.41672	0.659608	0.999981	1036.68	-0.0188601	0.131985	0.854915	0.993715	154.476	-0.0707061	0.133595	0.23806	0.999836	8.3391e-06	0.00273815	7.12942e-05	protein_coding	Not_significant	Not_significant	4
ENSG00000083812.11	ZNF324	255.112	-0.17076	0.342112	2.40337	0.662019	0.999981	1152.24	-0.150017	0.152937	0.186211	0.707873	47.2401	-0.0386074	0.129663	0.346744	0.999836	8.3391e-06	0.150045	7.12942e-05	protein_coding	Not_significant	Not_significant	4
ENSG00000083845.8	RPS5	8941	-0.0272523	0.176843	3.90688	0.418755	0.999981	27248.9	-0.0123056	0.126342	0.861716	0.993772	2940.64	-0.00925051	0.0837558	0.897526	0.999836	8.3391e-06	0.0027132	7.12942e-05	protein_coding	Not_significant	Not_significant	4
ENSG00000083896.12	YTHDC1	565.189	-0.162925	0.296305	1.31821	0.858278	0.999981	1317.7	0.0266696	0.148399	0.805581	0.990454	225.574	-0.0209478	0.110031	0.717273	0.999836	8.3391e-06	0.00416554	7.12942e-05	protein_coding	Not_significant	Not_significant	4
ENSG00000083937.8	CHMP2B	181.943	0.324976	0.340246	3.69305	0.449137	0.999981	412.623	0.18166	0.192654	0.144516	0.642775	73.7528	0.23234	0.412803	0.0179902	0.488296	8.3391e-06	0.191941	0.311316	protein_coding	Not_significant	Not_significant	4
ENSG00000084070.11	SMAP2	1310.55	-0.00497905	0.170196	2.41984	0.659046	0.999981	4083.29	-0.0305149	0.122861	0.77058	0.98701	422.309	-0.00375772	0.0982376	0.925217	0.999836	8.3391e-06	0.00567851	7.12942e-05	protein_coding	Not_significant	Not_significant	4
ENSG00000084072.16	PPIE	1009.05	-0.0749163	0.183661	1.21446	0.875712	0.999981	2728.71	0.0720836	0.131314	0.491732	0.934486	365.809	0.0345774	0.102046	0.619058	0.999836	8.3391e-06	0.0294271	7.12942e-05	protein_coding	Not_significant	Not_significant	4
ENSG00000084073.8	ZMPSTE24	1268.45	-0.341861	0.273804	2.26807	0.686588	0.999981	2620.12	0.114378	0.154377	0.303266	0.833842	538.895	-0.0348273	0.10502	0.555495	0.999836	8.3391e-06	0.078916	7.12942e-05	protein_coding	Not_significant	Not_significant	4
ENSG00000084090.13	STARD7	1863.4	0.0949563	0.19918	2.20761	0.697637	0.999981	9530.21	0.0319719	0.119201	0.748022	0.983839	236.407	0.055053	0.118879	0.37078	0.999836	8.3391e-06	0.00707592	7.12942e-05	protein_coding	Not_significant	Not_significant	4
ENSG00000084092.6	NOA1	367.438	0.149831	0.256677	0.84246	0.932667	0.999981	1298.92	-0.00865787	0.132985	0.932236	0.995274	103.391	0.0364192	0.121253	0.492807	0.999836	8.3391e-06	0.00205721	7.12942e-05	protein_coding	Not_significant	Not_significant	4
ENSG00000084093.15	REST	480.854	-0.218241	0.288891	1.75007	0.781604	0.999981	1849.65	0.0392838	0.14541	0.716119	0.97838	120.643	-0.023208	0.115926	0.662727	0.999836	8.3391e-06	0.00949263	7.12942e-05	protein_coding	Not_significant	Not_significant	4
ENSG00000084112.14	SSH1	417.759	0.125434	0.261324	1.41737	0.841171	0.999981	2217.39	0.0987963	0.121654	0.32733	0.85205	45.1514	0.0364166	0.128666	0.372543	0.999836	8.3391e-06	0.0695351	7.12942e-05	protein_coding	Not_significant	Not_significant	4
ENSG00000084207.15	GSTP1	9192.32	0.249549	0.182915	5.39576	0.249045	0.999981	21898	-0.646522	0.170089	1.22388e-05	0.000679314	3622.86	-0.381279	0.107232	3.13711e-05	0.00669971	8.3391e-06	3.16793	2.17394	protein_coding	Not_significant	Not_significant	3
ENSG00000084234.16	APLP2	2169.48	-0.00382571	0.149749	1.6358	0.802344	0.999981	6058.09	-0.475423	0.14968	0.000208071	0.00736459	767.923	-0.443094	0.133057	6.67378e-05	0.0114814	8.3391e-06	2.13285	1.94001	processed_transcript	Not_significant	Not_significant	3
ENSG00000084463.7	WBP11	712.021	0.158179	0.152734	1.84621	0.764019	0.999981	2401.21	-0.00900042	0.114687	0.930839	0.995274	211.745	0.0741877	0.127067	0.308958	0.999836	8.3391e-06	0.00205721	7.12942e-05	protein_coding	Not_significant	Not_significant	4
ENSG00000084623.11	EIF3I	6552.68	-0.148726	0.182229	1.55644	0.816599	0.999981	12500.8	-0.0854945	0.135585	0.421114	0.904507	2884.41	-0.181269	0.10199	0.019093	0.505134	8.3391e-06	0.0435879	0.296594	protein_coding	Not_significant	Not_significant	4
ENSG00000084652.15	TXLNA	2110.04	0.365901	0.155412	8.24963	0.0828501	0.999981	8785.97	-0.102829	0.127033	0.317479	0.84492	463.789	0.154623	0.131458	0.0611609	0.762664	8.3391e-06	0.0731846	0.117667	protein_coding	Not_significant	Not_significant	4
ENSG00000084676.15	NCOA1	538.85	-0.033653	0.252952	0.554121	0.968023	0.999981	2561.42	0.039617	0.128021	0.714591	0.977989	87.4744	0.0141955	0.118901	0.766971	0.999836	8.3391e-06	0.00966613	7.12942e-05	processed_transcript	Not_significant	Not_significant	4
ENSG00000084693.15	AGBL5	365.02	-0.432642	0.300137	6.65204	0.155459	0.999981	1827.94	-0.0547299	0.125484	0.582213	0.954471	50.0996	-0.0484011	0.134002	0.24729	0.999836	8.3391e-06	0.0202374	7.12942e-05	protein_coding	Not_significant	Not_significant	4
ENSG00000084733.10	RAB10	1157.6	0.0390176	0.130855	2.55678	0.634498	0.999981	3576.78	-0.0257263	0.115199	0.782902	0.988165	376.21	0.0204348	0.101313	0.751743	0.999836	8.3391e-06	0.00517039	7.12942e-05	retained_intron	Not_significant	Not_significant	4
ENSG00000084754.10	HADHA	2911.59	-0.0349069	0.214306	0.884645	0.926753	0.999981	7949.46	-0.2347	0.157545	0.0463858	0.3736	1048.03	-0.224803	0.141635	0.0171932	0.476791	8.3391e-06	0.427593	0.321672	protein_coding	Not_significant	Not_significant	4
ENSG00000084774.13	CAD	2880.33	0.160577	0.183805	1.30045	0.861298	0.999981	10541.6	-0.357983	0.158014	0.00471666	0.0865378	775.119	-0.145209	0.124038	0.0723149	0.787264	8.3391e-06	1.06279	0.103879	protein_coding	Not_significant	Not_significant	4
ENSG00000085063.14	CD59	438.224	-0.619976	0.208454	9.39897	0.0518652	0.942278	1408.4	0.212706	0.141558	0.0594423	0.426278	136.941	-0.0770819	0.137401	0.206371	0.999836	0.0258212	0.370307	7.12942e-05	protein_coding	Not_significant	Not_significant	4
ENSG00000085185.15	BCORL1	655.558	0.11648	0.198998	2.24036	0.691647	0.999981	2545.52	-0.356154	0.142315	0.00278156	0.0583941	162.183	-0.0727164	0.132676	0.255187	0.999836	8.3391e-06	1.23363	7.12942e-05	protein_coding	Not_significant	Not_significant	4
ENSG00000085224.21	ATRX	420.061	-0.0628028	0.777035	0.878109	0.92768	0.999981	1267.79	-0.000354945	0.206619	0.951885	0.996636	139.61	-0.0118771	0.11603	0.814039	0.999836	8.3391e-06	0.00146333	7.12942e-05	protein_coding	Not_significant	Not_significant	4
ENSG00000085231.13	AK6	134.874	-0.863478	0.573391	3.88414	0.421913	0.999981	298.577	0.188934	0.245116	0.124132	0.605916	55.3238	-0.0380205	0.128722	0.372813	0.999836	8.3391e-06	0.217588	7.12942e-05	protein_coding	Not_significant	Not_significant	4
ENSG00000085276.17	MECOM	236.183	-0.349796	0.318465	2.517	0.641594	0.999981	811.322	0.388884	0.20412	0.00910392	0.135844	68.73	0.0283449	0.122956	0.543208	0.999836	8.3391e-06	0.866958	7.12942e-05	protein_coding	Not_significant	Not_significant	4
ENSG00000085365.17	SCAMP1	173.383	-0.0483761	0.534266	1.18562	0.880461	0.999981	488.497	-0.0261065	0.173933	0.797726	0.990454	61.0115	-0.0083496	0.121553	0.838955	0.999836	8.3391e-06	0.00416554	7.12942e-05	protein_coding	Not_significant	Not_significant	4
ENSG00000085377.13	PREP	513.847	-0.111562	0.224198	1.69733	0.791203	0.999981	1374.2	-0.226135	0.156939	0.059879	0.427785	187.766	-0.157921	0.188497	0.0606367	0.761329	8.3391e-06	0.368774	0.118427	protein_coding	Not_significant	Not_significant	4
ENSG00000085415.15	SEH1L	684.456	-0.0237464	0.15143	7.1567	0.127836	0.999981	2103.25	-0.0925484	0.120413	0.346556	0.860322	223.446	-0.0468405	0.114752	0.450443	0.999836	8.3391e-06	0.0653387	7.12942e-05	protein_coding	Not_significant	Not_significant	4
ENSG00000085449.14	WDFY1	601.382	-0.369151	0.266597	2.98115	0.560985	0.999981	1882.83	0.130768	0.159855	0.25017	0.786771	192.956	-0.0311394	0.111524	0.60415	0.999836	8.3391e-06	0.104152	7.12942e-05	processed_transcript	Not_significant	Not_significant	4
ENSG00000085491.15	SLC25A24	140.719	-0.161828	0.384158	1.8868	0.756569	0.999981	408.074	0.11212	0.164912	0.325291	0.850875	48.3028	0.00736745	0.122494	0.852802	0.999836	8.3391e-06	0.0701344	7.12942e-05	protein_coding	Not_significant	Not_significant	4
ENSG00000085511.19	MAP3K4	523.341	-0.233158	0.223514	2.05716	0.725246	0.999981	2354.4	-0.154919	0.135823	0.149832	0.652785	97.9649	-0.103054	0.164082	0.100106	0.858619	8.3391e-06	0.18523	0.0661993	protein_coding	Not_significant	Not_significant	4
ENSG00000085719.12	CPNE3	422.67	-0.152671	0.260024	2.13783	0.710427	0.999981	1171.79	-0.0710406	0.13479	0.497104	0.935314	150.489	-0.0545085	0.126218	0.360065	0.999836	8.3391e-06	0.0290427	7.12942e-05	protein_coding	Not_significant	Not_significant	4
ENSG00000085721.12	RRN3	259.291	-0.445123	0.256477	5.66715	0.225423	0.999981	861.807	0.0274468	0.130736	0.795959	0.990275	78.2612	-0.055694	0.133046	0.265425	0.999836	8.3391e-06	0.00424419	7.12942e-05	protein_coding	Not_significant	Not_significant	4
ENSG00000085733.15	CTTN	1367.63	0.102782	0.155134	1.1709	0.882866	0.999981	5520.9	-0.1173	0.123322	0.244924	0.783073	317.613	-0.0118237	0.101989	0.849662	0.999836	8.3391e-06	0.106198	7.12942e-05	protein_coding	Not_significant	Not_significant	4
ENSG00000085760.14	MTIF2	422.207	-0.0168073	0.339071	0.455719	0.977666	0.999981	1600.13	0.339989	0.213428	0.0205865	0.232047	108.268	0.137895	0.20154	0.0554255	0.738212	8.3391e-06	0.634423	0.131819	protein_coding	Not_significant	Not_significant	4
ENSG00000085788.13	DDHD2	340.687	-0.195712	0.267796	4.32611	0.363667	0.999981	1343.92	0.0314191	0.126384	0.757815	0.985423	82.2045	-0.0137924	0.119913	0.758539	0.999836	8.3391e-06	0.0063772	7.12942e-05	protein_coding	Not_significant	Not_significant	4
ENSG00000085832.16	EPS15	1033.15	-0.118417	0.198636	1.39463	0.845128	0.999981	3890.65	0.0899572	0.130677	0.389485	0.886679	267.518	0.0208193	0.107893	0.729487	0.999836	8.3391e-06	0.0522338	7.12942e-05	protein_coding	Not_significant	Not_significant	4
ENSG00000085840.12	ORC1	1198	0.068536	0.141048	5.71358	0.221583	0.999981	3408.84	0.013542	0.118507	0.892895	0.994353	417.692	0.0585465	0.104253	0.388842	0.999836	8.3391e-06	0.00245945	7.12942e-05	protein_coding	Not_significant	Not_significant	4
ENSG00000085871.8	MGST2	518.237	-0.54618	0.169909	14.9353	0.00483721	0.24561	751.292	0.174563	0.146878	0.122546	0.603575	251.451	-0.106253	0.138454	0.148018	0.955915	0.609753	0.219269	0.0195808	protein_coding	Not_significant	Not_significant	4
ENSG00000085872.14	CHERP	1264.32	0.517189	0.221648	5.77101	0.216914	0.999981	3848.23	-0.266111	0.14712	0.024979	0.26095	416.724	0.0846772	0.127212	0.212966	0.999836	8.3391e-06	0.583443	7.12942e-05	protein_coding	Not_significant	Not_significant	4
ENSG00000085978.21	ATG16L1	378.509	-0.171783	0.236911	2.60093	0.626658	0.999981	1553.2	-0.176742	0.139674	0.108128	0.574201	85.425	-0.0773465	0.144536	0.16531	0.974818	8.3391e-06	0.240936	0.0110763	protein_coding	Not_significant	Not_significant	4
ENSG00000085982.13	USP40	273.754	-0.000864393	0.267748	1.44746	0.835906	0.999981	1251.89	0.0146836	0.118604	0.857912	0.993772	49.2547	0.0083846	0.122364	0.828657	0.999836	8.3391e-06	0.0027132	7.12942e-05	protein_coding	Not_significant	Not_significant	4
ENSG00000085998.13	POMGNT1	496.199	0.320098	0.273367	3.25017	0.516867	0.999981	2407.01	0.00267869	0.129295	0.980609	0.998635	75.6987	0.0604421	0.135664	0.233586	0.999836	8.3391e-06	0.000593103	7.12942e-05	protein_coding	Not_significant	Not_significant	4
ENSG00000085999.11	RAD54L	675.299	-0.0244047	0.183897	1.42859	0.839211	0.999981	2257.59	-0.245663	0.14149	0.0301049	0.293561	202.701	-0.106288	0.14601	0.136302	0.936687	8.3391e-06	0.532301	0.0284053	protein_coding	Not_significant	Not_significant	4
ENSG00000086015.20	MAST2	853.407	0.299958	0.225266	3.15722	0.531869	0.999981	4329.98	-0.164465	0.13791	0.128902	0.615819	111.75	0.0261855	0.117622	0.622082	0.999836	8.3391e-06	0.210547	7.12942e-05	processed_transcript	Not_significant	Not_significant	4
ENSG00000086061.15	DNAJA1	2413.54	-0.163205	0.275225	1.50729	0.82535	0.999981	5164.1	0.518173	0.166871	0.000232377	0.00809454	1006.91	0.128539	0.186102	0.0636309	0.767672	8.3391e-06	2.09181	0.114824	protein_coding	Not_significant	Not_significant	3
ENSG00000086062.12	B4GALT1	637.555	-0.185012	0.221285	3.60662	0.461853	0.999981	2669.6	0.334367	0.156905	0.00777978	0.122957	138.629	0.0710893	0.132274	0.232201	0.999836	8.3391e-06	0.910245	7.12942e-05	protein_coding	Not_significant	Not_significant	4
ENSG00000086065.13	CHMP5	303.446	0.0531824	0.207635	5.59566	0.231448	0.999981	688.513	0.668337	0.176919	1.41348e-05	0.000761478	122.894	0.701651	0.257123	0.000266934	0.0336938	8.3391e-06	3.11834	1.47245	protein_coding	Not_significant	Not_significant	3
ENSG00000086102.18	NFX1	573.636	0.0508108	0.182818	0.800314	0.938406	0.999981	2384.57	0.373269	0.138681	0.0014847	0.0368557	126.416	0.219055	0.29041	0.0262943	0.57207	8.3391e-06	1.4335	0.242551	protein_coding	Not_significant	Not_significant	4
ENSG00000086189.9	DIMT1	585.05	-0.627724	0.244231	8.50616	0.0747006	0.999981	1432.33	0.141896	0.157872	0.218069	0.750455	226.672	-0.164575	0.17784	0.0586311	0.750323	8.3391e-06	0.124675	0.124752	protein_coding	Not_significant	Not_significant	4
ENSG00000086200.16	IPO11	629.793	-0.53422	0.25009	6.66755	0.154535	0.999981	1984.93	-0.10574	0.135193	0.320932	0.847666	200.71	-0.468354	0.267293	0.0037125	0.202283	8.3391e-06	0.071775	0.694042	protein_coding	Not_significant	Not_significant	4
ENSG00000086232.12	EIF2AK1	1298.05	0.157069	0.135005	4.94123	0.293381	0.999981	5352.12	-0.0775246	0.115548	0.425663	0.905227	290.638	0.0352837	0.106189	0.581196	0.999836	8.3391e-06	0.0432424	7.12942e-05	protein_coding	Not_significant	Not_significant	4
ENSG00000086475.14	SEPHS1	601.085	0.111159	0.172478	0.810274	0.937065	0.999981	2191.63	0.0176381	0.115696	0.80322	0.990454	162.652	0.0451577	0.119405	0.439103	0.999836	8.3391e-06	0.00416554	7.12942e-05	protein_coding	Not_significant	Not_significant	4
ENSG00000086504.15	MRPL28	1121	0.153137	0.204375	2.20247	0.698577	0.999981	2793.28	-0.189594	0.154919	0.106649	0.571711	429.507	-0.0364281	0.10012	0.584105	0.999836	8.3391e-06	0.242824	7.12942e-05	retained_intron	Not_significant	Not_significant	4
ENSG00000086506.2	HBQ1	187.043	0.441493	0.399909	4.9282	0.294745	0.999981	390.425	-0.561146	0.248866	0.00207623	0.0468056	79.1033	-0.0320816	0.124635	0.478646	0.999836	8.3391e-06	1.3297	7.12942e-05	protein_coding	Not_significant	Not_significant	4
ENSG00000086589.11	RBM22	608.367	-0.0828144	0.187805	1.20386	0.877463	0.999981	1603.76	0.00991026	0.1234	0.923181	0.994956	224.545	-0.012812	0.107954	0.82798	0.999836	8.3391e-06	0.00219627	7.12942e-05	retained_intron	Not_significant	Not_significant	4
ENSG00000086598.10	TMED2	871.061	-0.337492	0.286722	3.59179	0.464059	0.999981	3359.2	0.114527	0.126001	0.266325	0.801573	217.475	-0.0298863	0.11739	0.573308	0.999836	8.3391e-06	0.0960569	7.12942e-05	protein_coding	Not_significant	Not_significant	4
ENSG00000086666.18	ZFAND6	294.926	0.106105	0.308102	4.00268	0.405643	0.999981	769.651	0.0861278	0.153597	0.43541	0.910704	109.68	0.0661823	0.134835	0.237416	0.999836	8.3391e-06	0.0406228	7.12942e-05	protein_coding	Not_significant	Not_significant	4
ENSG00000086712.12	TXLNG	269.73	0.262075	0.296306	3.75425	0.440285	0.999981	856.805	-0.0560859	0.142816	0.589892	0.954471	85.3446	0.0353737	0.123452	0.48142	0.999836	8.3391e-06	0.0202374	7.12942e-05	protein_coding	Not_significant	Not_significant	4
ENSG00000086758.15	HUWE1	4050.14	0.0474841	0.10178	2.78793	0.593918	0.999981	16636.2	-0.141146	0.117202	0.178976	0.697995	913.133	-0.0546652	0.0929074	0.417144	0.999836	8.3391e-06	0.156147	7.12942e-05	protein_coding	Not_significant	Not_significant	4
ENSG00000086827.8	ZW10	321.07	-0.199391	0.246331	1.59656	0.809411	0.999981	768.573	-0.0210903	0.12618	0.838746	0.992786	126.069	-0.0414283	0.123327	0.431688	0.999836	8.3391e-06	0.0031445	7.12942e-05	protein_coding	Not_significant	Not_significant	4
ENSG00000087053.18	MTMR2	366.282	-0.561587	0.266835	6.05033	0.195421	0.999981	1385.29	0.194101	0.160762	0.100449	0.556839	94.1513	-0.0456262	0.125483	0.383819	0.999836	8.3391e-06	0.25427	7.12942e-05	protein_coding	Not_significant	Not_significant	4
ENSG00000087074.7	PPP1R15A	658.799	0.425529	0.260743	2.98355	0.560581	0.999981	3161.17	-0.0145226	0.131546	0.85217	0.99319	103.981	0.106989	0.165147	0.0975448	0.848891	8.3391e-06	0.00296779	0.0711479	protein_coding	Not_significant	Not_significant	4
ENSG00000087077.12	TRIP6	928.928	0.299532	0.24387	2.11096	0.715359	0.999981	2832.35	-0.242163	0.166953	0.0496204	0.387996	305.569	-0.00283312	0.105211	0.983287	0.999836	8.3391e-06	0.411173	7.12942e-05	protein_coding	Not_significant	Not_significant	4
ENSG00000087086.14	FTL	8596.23	-0.178748	0.20436	1.04397	0.903056	0.999981	45971.5	0.360322	0.167861	0.00638954	0.106881	891.259	0.212191	0.138433	0.0204078	0.517293	8.3391e-06	0.971098	0.286263	protein_coding	Not_significant	Not_significant	4
ENSG00000087087.18	SRRT	2275.43	0.261697	0.159341	3.11882	0.538141	0.999981	7135.99	-0.100939	0.126287	0.320898	0.847666	728.806	0.0836403	0.104892	0.236445	0.999836	8.3391e-06	0.071775	7.12942e-05	retained_intron	Not_significant	Not_significant	4
ENSG00000087088.19	BAX	574.891	0.0453978	0.256362	1.62993	0.803403	0.999981	1740.75	0.0381347	0.131847	0.714871	0.977989	190.226	0.0378786	0.117242	0.511847	0.999836	8.3391e-06	0.00966613	7.12942e-05	retained_intron	Not_significant	Not_significant	4
ENSG00000087095.12	NLK	206.589	-0.335565	0.282203	6.75699	0.149301	0.999981	915.128	0.247066	0.143554	0.0313488	0.300107	40.0215	-0.00172047	0.123321	0.960558	0.999836	8.3391e-06	0.522723	7.12942e-05	processed_transcript	Not_significant	Not_significant	4
ENSG00000087111.20	PIGS	1206.62	0.129907	0.245851	1.28563	0.863809	0.999981	4646.41	-0.404653	0.170868	0.00291875	0.0602952	302.235	-0.135457	0.160468	0.0871624	0.824677	8.3391e-06	1.21972	0.0837162	nonsense_mediated_decay	Not_significant	Not_significant	4
ENSG00000087152.15	ATXN7L3	718.492	0.585744	0.285672	4.49426	0.343229	0.999981	3909.9	-0.13741	0.141777	0.211197	0.741136	68.2523	0.0650439	0.139887	0.180875	0.992573	8.3391e-06	0.130102	0.0032377	protein_coding	Not_significant	Not_significant	4
ENSG00000087157.18	PGS1	424.803	0.180251	0.3248	1.50607	0.825565	0.999981	1790.21	-0.116819	0.150517	0.292506	0.826174	91.2045	0.00483139	0.118125	0.919587	0.999836	8.3391e-06	0.0829282	7.12942e-05	protein_coding	Not_significant	Not_significant	4
ENSG00000087191.12	PSMC5	1298.96	0.189208	0.148417	3.31042	0.507283	0.999981	3160.16	-0.078483	0.123832	0.423887	0.905091	505.298	0.0537979	0.100426	0.416783	0.999836	8.3391e-06	0.0433076	7.12942e-05	protein_coding	Not_significant	Not_significant	4
ENSG00000087206.16	UIMC1	426.651	0.0638872	0.188648	4.94201	0.293299	0.999981	1637.01	0.0662973	0.119028	0.490757	0.934022	107.394	0.0452328	0.124389	0.400324	0.999836	8.3391e-06	0.0296431	7.12942e-05	protein_coding	Not_significant	Not_significant	4
ENSG00000087253.12	LPCAT2	161.443	-0.551492	0.290368	7.25834	0.12285	0.999981	370.018	0.702461	0.194253	2.44949e-05	0.0012302	64.9766	0.0397365	0.127781	0.381245	0.999836	8.3391e-06	2.91002	7.12942e-05	protein_coding	Not_significant	Not_significant	3
ENSG00000087263.16	OGFOD1	522.206	-0.0722776	0.168822	0.896286	0.925093	0.999981	1485.49	-0.0484145	0.120172	0.622815	0.9609	182.169	-0.0367749	0.114794	0.537494	0.999836	8.3391e-06	0.0173217	7.12942e-05	protein_coding	Not_significant	Not_significant	4
ENSG00000087266.15	SH3BP2	578.306	0.544307	0.309945	4.09818	0.392882	0.999981	2872.79	-0.135754	0.137322	0.208179	0.736901	81.7149	0.0542016	0.1341	0.249789	0.999836	8.3391e-06	0.132591	7.12942e-05	protein_coding	Not_significant	Not_significant	4
ENSG00000087269.15	NOP14	1063.84	0.461663	0.161297	11.081	0.0256682	0.687958	3002.64	-0.233311	0.139952	0.0373993	0.332058	373.378	0.0958048	0.122548	0.185254	0.997702	0.162438	0.478786	0.000999142	processed_transcript	Not_significant	Not_significant	4
ENSG00000087274.16	ADD1	1534.59	0.290232	0.16687	5.51591	0.238335	0.999981	5907.72	-0.174338	0.134516	0.104968	0.567716	384.584	0.0405519	0.103687	0.527665	0.999836	8.3391e-06	0.245869	7.12942e-05	retained_intron	Not_significant	Not_significant	4
ENSG00000087299.11	L2HGDH	178.959	-0.429653	0.291945	4.15271	0.385733	0.999981	417.401	0.0778273	0.149268	0.47617	0.927984	71.3804	-0.0405349	0.12711	0.390296	0.999836	8.3391e-06	0.0324595	7.12942e-05	protein_coding	Not_significant	Not_significant	4
ENSG00000087302.8	C14orf166	529.854	-0.44389	0.240485	6.17323	0.18658	0.999981	892.15	0.119182	0.149437	0.287589	0.821641	244.825	-0.0705736	0.124172	0.27842	0.999836	8.3391e-06	0.0853177	7.12942e-05	protein_coding	Not_significant	Not_significant	4
ENSG00000087365.15	SF3B2	2841.51	0.372452	0.181531	4.54792	0.336903	0.999981	7671.61	-0.250454	0.153378	0.0358404	0.325391	1031.51	0.0432388	0.0933138	0.516876	0.999836	8.3391e-06	0.487595	7.12942e-05	processed_transcript	Not_significant	Not_significant	4
ENSG00000087460.23	GNAS	5647.51	0.0461267	0.119416	1.4014	0.843952	0.999981	17997.5	-0.0547889	0.115313	0.578511	0.954471	1781.69	0.00660597	0.0824338	0.917056	0.999836	8.3391e-06	0.0202374	7.12942e-05	protein_coding	Not_significant	Not_significant	4
ENSG00000087470.17	DNM1L	621.892	-0.186466	0.328554	0.511327	0.972389	0.999981	1788.39	-0.0431021	0.155991	0.68778	0.971826	215.096	-0.0736641	0.126996	0.257914	0.999836	8.3391e-06	0.0124113	7.12942e-05	protein_coding	Not_significant	Not_significant	4
ENSG00000087502.17	ERGIC2	158.171	-0.621773	0.645633	1.29986	0.8614	0.999981	367.894	0.0331664	0.203485	0.641195	0.963881	63.1517	-0.0367001	0.127375	0.404964	0.999836	8.3391e-06	0.0159766	7.12942e-05	protein_coding	Not_significant	Not_significant	4
ENSG00000087586.17	AURKA	875.74	-0.0548021	0.180768	1.47923	0.830315	0.999981	3086.78	-0.11663	0.129858	0.263282	0.799182	247.181	-0.063324	0.117476	0.346236	0.999836	8.3391e-06	0.0973544	7.12942e-05	protein_coding	Not_significant	Not_significant	4
ENSG00000087589.16	CASS4	165.604	-0.674256	0.312624	5.10228	0.276963	0.999981	543.553	0.0040404	0.138237	0.975226	0.998435	50.6001	-0.0848279	0.15903	0.0808111	0.809858	8.3391e-06	0.000680228	0.091591	protein_coding	Not_significant	Not_significant	4
ENSG00000087995.15	METTL2A	360.686	0.39502	0.225549	4.01032	0.404611	0.999981	1143.15	-0.0400093	0.125633	0.698427	0.974758	114.413	0.0930173	0.152286	0.136669	0.936687	8.3391e-06	0.0111032	0.0284053	protein_coding	Not_significant	Not_significant	4
ENSG00000088038.17	CNOT3	955.326	0.51016	0.177954	8.93933	0.062634	0.999981	3139.17	-0.195363	0.134677	0.0693238	0.463142	292.147	0.133988	0.15424	0.0901806	0.826483	8.3391e-06	0.334286	0.0827663	protein_coding	Not_significant	Not_significant	4
ENSG00000088205.12	DDX18	930.948	-0.394536	0.279491	2.11482	0.71465	0.999981	2656.4	-0.0155303	0.137231	0.877442	0.993772	323.756	-0.167176	0.186865	0.055499	0.738661	8.3391e-06	0.0027132	0.131555	protein_coding	Not_significant	Not_significant	4
ENSG00000088247.16	KHSRP	5963.19	0.153863	0.16357	1.56525	0.815024	0.999981	18612.3	-0.124464	0.126278	0.213246	0.743283	1918.96	0.00957017	0.0896624	0.885333	0.999836	8.3391e-06	0.128846	7.12942e-05	protein_coding	Not_significant	Not_significant	4
ENSG00000088256.8	GNA11	587.901	-0.0913729	0.298416	0.38014	0.98407	0.999981	2662.44	-0.407438	0.184295	0.00422788	0.0793585	108.312	-0.158795	0.233659	0.0390045	0.658484	8.3391e-06	1.10041	0.181454	protein_coding	Not_significant	Not_significant	4
ENSG00000088305.18	DNMT3B	453.007	0.106004	0.241475	3.8951	0.420388	0.999981	1602.61	-0.452313	0.157265	0.000577723	0.0173712	127.404	-0.0756399	0.140635	0.187606	0.997702	8.3391e-06	1.76017	0.000999142	protein_coding	Not_significant	Not_significant	4
ENSG00000088325.15	TPX2	2470.5	0.156283	0.155525	2.11296	0.714991	0.999981	7635.25	-0.291972	0.14346	0.0120758	0.165478	802.321	-0.0916698	0.106181	0.204957	0.999836	8.3391e-06	0.781259	7.12942e-05	protein_coding	Not_significant	Not_significant	4
ENSG00000088356.5	PDRG1	383.55	0.146001	0.259794	2.1332	0.711276	0.999981	1278.02	0.0646195	0.136571	0.543615	0.950163	115.498	0.0619862	0.131017	0.276309	0.999836	8.3391e-06	0.0222019	7.12942e-05	protein_coding	Not_significant	Not_significant	4
ENSG00000088387.18	DOCK9	370.654	0.225341	0.262679	1.41128	0.842232	0.999981	1535.71	-0.518645	0.170309	0.000274672	0.00936015	82.331	-0.0568453	0.133015	0.263886	0.999836	8.3391e-06	2.02872	7.12942e-05	protein_coding	Not_significant	Not_significant	3
ENSG00000088448.14	ANKRD10	1429.52	0.122866	0.208295	1.31794	0.858324	0.999981	5031.1	-0.147377	0.140619	0.192593	0.71691	404.563	-0.0136122	0.103986	0.826329	0.999836	8.3391e-06	0.144535	7.12942e-05	protein_coding	Not_significant	Not_significant	4
ENSG00000088451.10	TGDS	175.109	-0.53349	0.376301	5.98564	0.200223	0.999981	406.189	0.124174	0.171977	0.281491	0.817515	70.0049	-0.0359965	0.126165	0.429809	0.999836	8.3391e-06	0.0875044	7.12942e-05	protein_coding	Not_significant	Not_significant	4
ENSG00000088682.13	COQ9	480.212	0.358251	0.229898	4.69599	0.319936	0.999981	1631.33	0.00497003	0.12793	0.962678	0.997342	141.609	0.126591	0.175768	0.0799835	0.806651	8.3391e-06	0.00115605	0.0933145	retained_intron	Not_significant	Not_significant	4
ENSG00000088727.12	KIF9	127.413	-0.372419	0.312659	3.39931	0.493352	0.999981	286.841	0.27638	0.195965	0.0407072	0.349236	51.8486	0.00434666	0.121969	0.894577	0.999836	8.3391e-06	0.45688	7.12942e-05	protein_coding	Not_significant	Not_significant	4
ENSG00000088766.11	CRLS1	443.007	-0.226841	0.189527	2.54857	0.635961	0.999981	1286.67	0.0988294	0.128883	0.343828	0.858542	151.934	-0.00721887	0.111711	0.893975	0.999836	8.3391e-06	0.0662382	7.12942e-05	protein_coding	Not_significant	Not_significant	4
ENSG00000088812.17	ATRN	480.074	0.016352	0.1746	0.949093	0.917414	0.999981	1771.75	-0.266293	0.136163	0.0159062	0.198377	127.815	-0.0667114	0.130856	0.263437	0.999836	8.3391e-06	0.702508	7.12942e-05	protein_coding	Not_significant	Not_significant	4
ENSG00000088832.15	FKBP1A	1108.71	-0.28149	0.21948	4.8705	0.300845	0.999981	5844.89	-0.0632153	0.123485	0.508517	0.938631	123.511	-0.0907838	0.147931	0.151328	0.962278	8.3391e-06	0.0275053	0.0166995	processed_transcript	Not_significant	Not_significant	4
ENSG00000088833.17	NSFL1C	1098.86	0.139117	0.235631	3.76122	0.439284	0.999981	3148.74	0.00709904	0.132648	0.946568	0.996304	381.036	0.0748757	0.119759	0.270512	0.999836	8.3391e-06	0.00160823	7.12942e-05	processed_transcript	Not_significant	Not_significant	4
ENSG00000088854.12	C20orf194	149.738	0.159784	0.334782	2.50473	0.643788	0.999981	530.476	-0.183672	0.163573	0.120997	0.6016	42.0387	-0.00482848	0.122917	0.899321	0.999836	8.3391e-06	0.220692	7.12942e-05	protein_coding	Not_significant	Not_significant	4
ENSG00000088882.7	CPXM1	459.589	0.305335	0.318136	1.06598	0.899632	0.999981	1719.15	-1.30722	0.177785	1.181e-14	3.65611e-12	120.176	-0.831488	0.321463	0.000396638	0.0438663	8.3391e-06	11.437	1.35787	protein_coding	Not_significant	Not_significant	3
ENSG00000088888.17	MAVS	1005.71	0.0674513	0.193224	2.0824	0.720607	0.999981	4467.1	-0.0743863	0.120422	0.452805	0.918628	193.807	-0.00291758	0.110381	0.955754	0.999836	8.3391e-06	0.0368602	7.12942e-05	protein_coding	Not_significant	Not_significant	4
ENSG00000088930.7	XRN2	899.955	-0.233508	0.161995	6.25422	0.180951	0.999981	2610.14	-0.0231087	0.11951	0.821111	0.991219	308.96	-0.0991558	0.130504	0.173727	0.98264	8.3391e-06	0.00383026	0.00760568	protein_coding	Not_significant	Not_significant	4
ENSG00000088986.10	DYNLL1	1181.49	-0.309447	0.192678	9.44271	0.0509377	0.930569	2811.69	0.476356	0.16427	0.000509386	0.0157031	465.685	0.156628	0.146644	0.0645955	0.770073	0.0312513	1.80401	0.113468	protein_coding	Not_significant	Not_significant	4
ENSG00000088992.17	TESC	766.349	0.0927507	0.232071	2.26219	0.687662	0.999981	2428.56	-0.00338297	0.130607	0.973006	0.998211	242.802	0.0397631	0.111763	0.518201	0.999836	8.3391e-06	0.000777463	7.12942e-05	nonsense_mediated_decay	Not_significant	Not_significant
ENSG00000089006.16	SNX5	1389.07	-0.243809	0.115846	4.58319	0.332797	0.999981	4808.79	0.20204	0.124916	0.0536366	0.40333	400.536	0.0134602	0.0993918	0.833359	0.999836	8.3391e-06	0.39434	7.12942e-05	processed_transcript	Not_significant	Not_significant	4
ENSG00000089009.15	RPL6	6202.87	-0.221548	0.108297	31.1777	2.81621e-06	0.000632608	20777.7	0.173592	0.118783	0.0848071	0.511868	1856.61	0.0197231	0.0847937	0.767338	0.999836	3.19887	0.290842	7.12942e-05	retained_intron	Translation_efficiency_(Ribo:RNA)	Translation_efficiency_(Ribo:RNA)
ENSG00000089022.13	MAPKAPK5	407.512	0.360035	0.236711	4.31625	0.364894	0.999981	2052.74	-0.0775192	0.11838	0.424902	0.905227	54.8539	0.0412032	0.129418	0.350008	0.999836	8.3391e-06	0.0432424	7.12942e-05	protein_coding	Not_significant	Not_significant	4
ENSG00000089048.14	ESF1	169.876	-0.354198	0.79586	0.555613	0.967866	0.999981	365.305	0.00731485	0.205654	0.903019	0.994553	70.744	-0.0250688	0.124059	0.559749	0.999836	8.3391e-06	0.00237227	7.12942e-05	protein_coding	Not_significant	Not_significant	4
ENSG00000089053.12	ANAPC5	2154.61	-0.00569894	0.152439	5.85637	0.210135	0.999981	8100.3	-0.180995	0.131853	0.090498	0.52931	558.924	-0.113164	0.119458	0.135955	0.936687	8.3391e-06	0.27629	0.0284053	retained_intron	Not_significant	Not_significant	4
ENSG00000089057.14	SLC23A2	381.577	-0.371204	0.231414	8.04125	0.0900789	0.999981	1607.48	-0.0176985	0.11747	0.851815	0.99319	82.0928	-0.0584313	0.134992	0.238568	0.999836	8.3391e-06	0.00296779	7.12942e-05	protein_coding	Not_significant	Not_significant	4
ENSG00000089063.14	TMEM230	584.091	-0.181714	0.21405	3.3664	0.498481	0.999981	1601.9	0.199605	0.136627	0.0712072	0.469599	209.677	0.0274588	0.114311	0.627912	0.999836	8.3391e-06	0.328273	7.12942e-05	protein_coding	Not_significant	Not_significant	4
ENSG00000089094.17	KDM2B	843.487	0.396823	0.189475	4.41577	0.352652	0.999981	3541.36	-0.233532	0.137895	0.0359118	0.325636	182.673	0.0354422	0.114551	0.536764	0.999836	8.3391e-06	0.487267	7.12942e-05	protein_coding	Not_significant	Not_significant	4
ENSG00000089154.10	GCN1	4233.36	0.233355	0.181912	2.51684	0.641623	0.999981	15870.1	-0.330688	0.160116	0.00865574	0.132029	1102.81	-0.0828655	0.0994366	0.240099	0.999836	8.3391e-06	0.879332	7.12942e-05	protein_coding	Not_significant	Not_significant	4
ENSG00000089157.15	RPLP0	16901.4	-0.384686	0.187744	5.00138	0.287156	0.999981	71741.6	0.034555	0.13261	0.742397	0.983412	3579.44	-0.23553	0.105135	0.00431336	0.220171	8.3391e-06	0.00726433	0.65724	protein_coding	Not_significant	Not_significant	4
ENSG00000089159.16	PXN	709.696	0.241626	0.273342	1.68014	0.794321	0.999981	2656.98	-0.163676	0.136058	0.130923	0.619367	185.452	0.0127953	0.115675	0.812315	0.999836	8.3391e-06	0.208052	7.12942e-05	protein_coding	Not_significant	Not_significant	4
ENSG00000089195.14	TRMT6	254.091	0.542222	0.252233	7.35128	0.118449	0.999981	679.718	0.222844	0.1667	0.0694871	0.46381	92.8626	0.709704	0.313469	0.000864018	0.0739791	8.3391e-06	0.33366	1.13089	processed_transcript	Not_significant	Not_significant	4
ENSG00000089220.4	PEBP1	3207.32	-0.205881	0.175264	2.28232	0.68399	0.999981	8848.92	-0.106423	0.128603	0.300108	0.830503	1145.56	-0.226123	0.137639	0.0152037	0.451976	8.3391e-06	0.0806587	0.344884	protein_coding	Not_significant	Not_significant	4
ENSG00000089234.15	BRAP	442.446	0.111611	0.172958	2.9477	0.566615	0.999981	1418.19	-0.0487059	0.120165	0.624629	0.9609	138.7	0.0183511	0.113488	0.742572	0.999836	8.3391e-06	0.0173217	7.12942e-05	protein_coding	Not_significant	Not_significant	4
ENSG00000089248.6	ERP29	2179.23	-0.0741179	0.173296	2.11456	0.714698	0.999981	6325.26	-0.12457	0.132006	0.243049	0.781437	747.644	-0.122585	0.117447	0.110582	0.885613	8.3391e-06	0.107106	0.0527562	protein_coding	Not_significant	Not_significant	4
ENSG00000089280.18	FUS	7389.62	0.153761	0.0950974	2.63979	0.619791	0.999981	16113.4	-0.128095	0.116752	0.192259	0.716889	3057.25	0.0154071	0.0773814	0.802943	0.999836	8.3391e-06	0.144548	7.12942e-05	protein_coding	Not_significant	Not_significant	4
ENSG00000089289.15	IGBP1	305.174	-0.292173	0.262736	9.8566	0.0429137	0.87215	975.923	-0.0203872	0.135177	0.844379	0.992786	95.9197	-0.0592539	0.131574	0.284859	0.999836	0.0594086	0.0031445	7.12942e-05	protein_coding	Not_significant	Not_significant	4
ENSG00000089327.14	FXYD5	874.244	0.116725	0.201127	0.85184	0.931366	0.999981	1586.68	-0.138967	0.135835	0.196469	0.720814	392.987	-0.0130513	0.104207	0.830069	0.999836	8.3391e-06	0.142177	7.12942e-05	protein_coding	Not_significant	Not_significant	4
ENSG00000089351.14	GRAMD1A	1066.73	0.72725	0.241216	9.50493	0.049646	0.923486	4368.81	-0.375067	0.170914	0.00520202	0.0927322	241.829	0.112277	0.148917	0.125681	0.920437	0.0345697	1.03277	0.0360059	protein_coding	Not_significant	Not_significant	4
ENSG00000089472.16	HEPH	1125.18	0.096656	0.153981	0.429566	0.979985	0.999981	4192.26	0.000422712	0.116816	0.998799	0.999853	295.754	0.0456981	0.108793	0.463913	0.999836	8.3391e-06	6.40035e-05	7.12942e-05	protein_coding	Not_significant	Not_significant	4
ENSG00000089597.16	GANAB	6360.29	0.107209	0.179015	1.57945	0.81248	0.999981	17134.9	-0.243937	0.16084	0.0467895	0.374657	2312.21	-0.138169	0.0914019	0.0522004	0.728688	8.3391e-06	0.426367	0.137458	nonsense_mediated_decay	Not_significant	Not_significant	4
ENSG00000089639.10	GMIP	243.934	0.423898	0.342695	4.2333	0.375353	0.999981	1005.43	0.0227059	0.140957	0.818186	0.991219	54.6275	0.0641794	0.142095	0.159127	0.967128	8.3391e-06	0.00383026	0.0145159	protein_coding	Not_significant	Not_significant	4
ENSG00000089682.16	RBM41	156.776	0.103458	0.535511	0.277526	0.991218	0.999981	414.199	0.0317832	0.177209	0.754585	0.985021	57.8224	0.0314219	0.125607	0.474752	0.999836	8.3391e-06	0.00655436	7.12942e-05	protein_coding	Not_significant	Not_significant	4
ENSG00000089685.14	BIRC5	1351.96	0.230207	0.262458	3.89337	0.420629	0.999981	5502.87	-0.155829	0.156189	0.170617	0.684334	309.455	0.00603618	0.105715	0.900513	0.999836	8.3391e-06	0.164732	7.12942e-05	protein_coding	Not_significant	Not_significant	4
ENSG00000089693.10	MLF2	1154.79	0.274767	0.270319	1.52017	0.823064	0.999981	3755.6	-0.114447	0.141916	0.293661	0.826578	356.977	0.0423738	0.113874	0.483564	0.999836	8.3391e-06	0.0827164	7.12942e-05	protein_coding	Not_significant	Not_significant	4
ENSG00000089737.15	DDX24	1077.18	0.137908	0.192499	2.67687	0.613269	0.999981	3102.6	-0.114985	0.13608	0.280276	0.816931	371.893	0.00294971	0.0996719	0.967725	0.999836	8.3391e-06	0.0878146	7.12942e-05	protein_coding	Not_significant	Not_significant	4
ENSG00000089818.16	NECAP1	207.265	-0.369357	0.254146	2.42535	0.658051	0.999981	749.838	0.0484499	0.127586	0.639258	0.963324	56.6032	-0.0306307	0.125128	0.485958	0.999836	8.3391e-06	0.0162276	7.12942e-05	protein_coding	Not_significant	Not_significant	4
ENSG00000089902.9	RCOR1	458.324	0.0671363	0.196117	0.823869	0.93522	0.999981	1924.59	-0.0223603	0.117288	0.819085	0.991219	99.2119	0.00611111	0.116806	0.870781	0.999836	8.3391e-06	0.00383026	7.12942e-05	protein_coding	Not_significant	Not_significant	4
ENSG00000089916.17	GPATCH2L	234.813	-0.525101	0.439029	1.63508	0.802473	0.999981	1003.77	0.0515332	0.154262	0.636368	0.962483	49.1167	-0.0373459	0.12995	0.337897	0.999836	8.3391e-06	0.016607	7.12942e-05	nonsense_mediated_decay	Not_significant	Not_significant	4
ENSG00000090006.17	LTBP4	471.493	0.392941	0.279995	3.21956	0.521778	0.999981	1965	-0.846813	0.174681	9.12894e-08	8.29149e-06	103.631	-0.104451	0.166647	0.0907282	0.828368	8.3391e-06	5.08137	0.0817766	nonsense_mediated_decay	Not_significant	Not_significant	3
ENSG00000090013.9	BLVRB	692.604	0.338416	0.255482	2.36732	0.66854	0.999981	1099.75	-1.24196	0.179707	2.82004e-13	7.04369e-11	326.75	-0.825926	0.202898	2.2003e-06	0.000670189	8.3391e-06	10.1522	3.1738	protein_coding	RNA-seq&Ribo-seq	RNA-seq&Ribo-seq
ENSG00000090020.10	SLC9A1	429.425	0.408447	0.23195	3.75349	0.440395	0.999981	1710	-0.164365	0.134501	0.126121	0.609387	102.122	0.0401513	0.124097	0.427827	0.999836	8.3391e-06	0.215107	7.12942e-05	retained_intron	Not_significant	Not_significant	4
ENSG00000090054.13	SPTLC1	588.682	-0.222662	0.181096	2.5389	0.637684	0.999981	1494.13	0.0519954	0.12635	0.612457	0.959535	222.994	-0.0304075	0.110321	0.616179	0.999836	8.3391e-06	0.0179391	7.12942e-05	protein_coding	Not_significant	Not_significant	4
ENSG00000090060.17	PAPOLA	1109.86	0.022792	0.264519	0.93999	0.918755	0.999981	4312.42	0.0635194	0.150391	0.558447	0.95195	274.462	0.0727943	0.117922	0.284658	0.999836	8.3391e-06	0.021386	7.12942e-05	processed_transcript	Not_significant	Not_significant	4
ENSG00000090061.17	CCNK	177.031	-0.00621507	0.269817	2.41219	0.660425	0.999981	399.409	0.0468274	0.143007	0.665099	0.967426	71.9161	0.0133303	0.119808	0.77513	0.999836	8.3391e-06	0.014382	7.12942e-05	processed_transcript	Not_significant	Not_significant	4
ENSG00000090263.15	MRPS33	339.674	-0.553031	0.204995	11.0434	0.0260806	0.693403	710.097	0.404093	0.163272	0.00228556	0.050489	143.534	-0.0117901	0.114069	0.816246	0.999836	0.159014	1.2968	7.12942e-05	protein_coding	Not_significant	Not_significant	4
ENSG00000090266.12	NDUFB2	802.181	-0.211999	0.188852	2.44999	0.653613	0.999981	1473.03	0.104438	0.140012	0.339742	0.857331	358.876	-0.00401156	0.0986234	0.945789	0.999836	8.3391e-06	0.0668513	7.12942e-05	protein_coding	Not_significant	Not_significant	4
ENSG00000090273.13	NUDC	2501.01	0.194044	0.183742	2.08714	0.719735	0.999981	5563.96	-0.25333	0.157085	0.0344949	0.318721	1023.73	-0.0628467	0.0948191	0.371065	0.999836	8.3391e-06	0.49659	7.12942e-05	protein_coding	Not_significant	Not_significant	4
ENSG00000090316.15	MAEA	881.878	0.138905	0.19698	1.65139	0.799528	0.999981	2798.76	-0.0922959	0.133235	0.379445	0.879085	279.276	0.0158788	0.104351	0.820957	0.999836	8.3391e-06	0.055969	7.12942e-05	protein_coding	Not_significant	Not_significant	4
ENSG00000090339.8	ICAM1	433.185	-0.0631482	0.278359	0.180041	0.996183	0.999981	1198.41	-0.214403	0.156025	0.0697835	0.4648	154.4	-0.0773805	0.139842	0.200714	0.999836	8.3391e-06	0.332733	7.12942e-05	protein_coding	Not_significant	Not_significant	4
ENSG00000090372.14	STRN4	1360.63	0.295713	0.196943	3.46074	0.483873	0.999981	6135.89	-0.220378	0.148765	0.0541518	0.405125	253.173	0.0121786	0.104712	0.845769	0.999836	8.3391e-06	0.392411	7.12942e-05	protein_coding	Not_significant	Not_significant	4
ENSG00000090432.6	MUL1	362.006	-0.0465728	0.326648	0.799278	0.938545	0.999981	1540.26	-0.134298	0.152771	0.233644	0.770558	76.3489	-0.0342616	0.124981	0.462596	0.999836	8.3391e-06	0.113194	7.12942e-05	protein_coding	Not_significant	Not_significant	4
ENSG00000090447.11	TFAP4	674.161	0.266663	0.223458	1.55758	0.816396	0.999981	2123.46	-0.363821	0.166382	0.00610509	0.103303	215.094	-0.0475511	0.116152	0.486223	0.999836	8.3391e-06	0.985889	7.12942e-05	retained_intron	Not_significant	Not_significant	4
ENSG00000090470.14	PDCD7	575.737	0.0826167	0.241371	2.48136	0.647977	0.999981	2051.78	-0.195204	0.144458	0.082473	0.50664	160.434	-0.0339558	0.117782	0.539602	0.999836	8.3391e-06	0.295301	7.12942e-05	protein_coding	Not_significant	Not_significant	4
ENSG00000090487.10	SPG21	411.9	-0.160087	0.257745	1.03156	0.904973	0.999981	1592.91	-0.108506	0.133719	0.309574	0.838075	102.443	-0.0567659	0.131311	0.285624	0.999836	8.3391e-06	0.0767171	7.12942e-05	protein_coding	Not_significant	Not_significant	4
ENSG00000090520.11	DNAJB11	424.096	0.00424825	0.211855	0.581217	0.965128	0.999981	717.54	0.121946	0.141281	0.265685	0.800892	195.767	0.0743218	0.130723	0.245105	0.999836	8.3391e-06	0.096426	7.12942e-05	protein_coding	Not_significant	Not_significant	4
ENSG00000090581.9	GNPTG	260.938	0.160978	0.285674	0.982553	0.91243	0.999981	938.396	-0.0855386	0.137065	0.41866	0.902798	71.83	0.00529999	0.119714	0.90568	0.999836	8.3391e-06	0.0444096	7.12942e-05	protein_coding	Not_significant	Not_significant	4
ENSG00000090615.13	GOLGA3	476.018	0.705268	0.251927	10.8773	0.027978	0.722054	2459.96	-0.11867	0.124659	0.243653	0.782103	57.9878	0.0871795	0.160662	0.0790983	0.80637	0.14143	0.106736	0.0934655	protein_coding	Not_significant	Not_significant	4
ENSG00000090621.13	PABPC4	3436.05	0.120249	0.135988	1.55013	0.817727	0.999981	13760.3	-0.00592544	0.117058	0.968837	0.997721	808.647	0.0888547	0.101132	0.210093	0.999836	8.3391e-06	0.00099072	7.12942e-05	retained_intron	Not_significant	Not_significant	4
ENSG00000090674.15	MCOLN1	225.671	0.420215	0.346286	2.28852	0.682859	0.999981	711.758	-0.157567	0.166132	0.180112	0.700302	71.8919	0.0250438	0.122896	0.576761	0.999836	8.3391e-06	0.154715	7.12942e-05	protein_coding	Not_significant	Not_significant	4
ENSG00000090686.15	USP48	689.982	0.0271808	0.246218	0.696879	0.951713	0.999981	2000.24	-0.0586718	0.143584	0.584067	0.954471	237.085	-0.0106469	0.106342	0.859588	0.999836	8.3391e-06	0.0202374	7.12942e-05	protein_coding	Not_significant	Not_significant	4
ENSG00000090857.13	PDPR	908.134	0.00681336	0.165756	2.76342	0.598164	0.999981	4035.24	-0.0200554	0.113673	0.832605	0.992371	174.796	0.00377046	0.110205	0.949224	0.999836	8.3391e-06	0.00332576	7.12942e-05	protein_coding	Not_significant	Not_significant	4
ENSG00000090861.15	AARS	2650.24	0.00965305	0.139784	1.66579	0.796922	0.999981	7762.28	-0.0929908	0.125183	0.369892	0.872854	902.561	-0.0465943	0.0892759	0.479861	0.999836	8.3391e-06	0.0590586	7.12942e-05	protein_coding	Not_significant	Not_significant	4
ENSG00000090863.11	GLG1	794.135	0.00313423	0.174466	1.65403	0.799051	0.999981	2452.22	-0.222909	0.141354	0.0477254	0.379387	258.252	-0.09947	0.133502	0.166871	0.975375	8.3391e-06	0.420918	0.0108285	protein_coding	Not_significant	Not_significant	4
ENSG00000090889.11	KIF4A	496.682	-0.0631687	0.182527	0.500809	0.973422	0.999981	1672.28	-0.00334168	0.117616	0.973053	0.998212	147.872	-0.0099139	0.112871	0.85261	0.999836	8.3391e-06	0.000777009	7.12942e-05	protein_coding	Not_significant	Not_significant	4
ENSG00000090905.18	TNRC6A	859.024	-0.243119	0.262742	2.34132	0.673256	0.999981	3946.48	0.0269926	0.139176	0.807012	0.990454	152.896	-0.0397704	0.117719	0.491044	0.999836	8.3391e-06	0.00416554	7.12942e-05	processed_transcript	Not_significant	Not_significant	4
ENSG00000090924.14	PLEKHG2	340.206	0.680715	0.316306	5.08209	0.278977	0.999981	1576.03	0.19607	0.143792	0.0827607	0.507273	59.2006	0.517026	0.731461	0.00726839	0.300104	8.3391e-06	0.294759	0.522729	protein_coding	Not_significant	Not_significant	4
ENSG00000090971.4	NAT14	337.343	0.566477	0.395856	4.57648	0.333574	0.999981	1280.74	-0.147187	0.168062	0.208276	0.736901	86.2878	0.0507888	0.132204	0.281707	0.999836	8.3391e-06	0.132591	7.12942e-05	protein_coding	Not_significant	Not_significant	4
ENSG00000090989.17	EXOC1	250.595	-0.0961015	0.273467	0.213218	0.994705	0.999981	555.204	0.0568975	0.146977	0.599262	0.95614	102.837	0.0111199	0.116403	0.828883	0.999836	8.3391e-06	0.0194787	7.12942e-05	protein_coding	Not_significant	Not_significant	4
ENSG00000091039.16	OSBPL8	774.64	-0.0975517	0.573433	0.559328	0.967474	0.999981	2583.62	0.0246144	0.20301	0.733427	0.98072	233.268	0.0505198	0.11794	0.407279	0.999836	8.3391e-06	0.00845497	7.12942e-05	protein_coding	Not_significant	Not_significant	4
ENSG00000091073.19	DTX2	244.671	0.0943398	0.310556	1.33053	0.856175	0.999981	922.975	-0.0396461	0.12664	0.695837	0.973824	63.1564	0.00302896	0.121757	0.942936	0.999836	8.3391e-06	0.0115195	7.12942e-05	protein_coding	Not_significant	Not_significant	4
ENSG00000091127.13	PUS7	679.647	-0.151961	0.189545	1.27066	0.866334	0.999981	1971.21	-0.0792057	0.131001	0.437992	0.912483	233.352	-0.0871591	0.130008	0.201469	0.999836	8.3391e-06	0.0397753	7.12942e-05	nonsense_mediated_decay	Not_significant	Not_significant	4
ENSG00000091136.13	LAMB1	1025.97	0.01491	0.152802	3.64111	0.456749	0.999981	3648.57	-0.896633	0.142149	2.05885e-11	3.80282e-09	286.847	-0.805765	0.186626	8.48095e-07	0.000297313	8.3391e-06	8.41989	3.52679	retained_intron	Not_significant	Not_significant	3
ENSG00000091140.12	DLD	1332.53	-0.38815	0.332609	2.11434	0.714739	0.999981	2431.21	0.114071	0.165165	0.332593	0.855618	597.622	-0.0481252	0.112311	0.451703	0.999836	8.3391e-06	0.0677198	7.12942e-05	protein_coding	Not_significant	Not_significant	4
ENSG00000091164.12	TXNL1	325.097	-0.180399	0.219919	2.72876	0.604191	0.999981	559.8	0.0779293	0.144282	0.471592	0.926739	149.026	-0.00320484	0.111011	0.956019	0.999836	8.3391e-06	0.0330425	7.12942e-05	protein_coding	Not_significant	Not_significant	4
ENSG00000091317.7	CMTM6	1706.3	-0.298212	0.167622	5.16091	0.271182	0.999981	5846.47	0.505575	0.15362	0.000128954	0.00491232	498.164	0.189623	0.15242	0.0378286	0.657355	8.3391e-06	2.30871	0.1822	protein_coding	Not_significant	Not_significant	3
ENSG00000091436.16	AC013461.1	195.29	0.0554447	0.324929	0.690292	0.952521	0.999981	603.167	0.0702732	0.14471	0.517989	0.942241	63.4688	0.0298169	0.124923	0.498934	0.999836	8.3391e-06	0.0258379	7.12942e-05	protein_coding	Not_significant	Not_significant	4
ENSG00000091483.6	FH	1782.76	-0.200163	0.143477	5.81491	0.213404	0.999981	3782.38	-0.0927756	0.121112	0.352359	0.862745	747.73	-0.196734	0.137815	0.0289599	0.597197	8.3391e-06	0.0641176	0.223883	protein_coding	Not_significant	Not_significant	4
ENSG00000091527.15	CDV3	2154.5	0.162208	0.119661	14.678	0.00541785	0.265577	7455.13	0.0320864	0.114247	0.743139	0.983691	622.105	0.150041	0.126429	0.0660133	0.773346	0.57581	0.00714113	0.111626	protein_coding	Not_significant	Not_significant	4
ENSG00000091542.8	ALKBH5	544.104	0.180251	0.300044	1.61514	0.806069	0.999981	2955.1	-0.0988209	0.134359	0.350093	0.861225	52.2149	0.00909437	0.121885	0.825359	0.999836	8.3391e-06	0.0648834	7.12942e-05	protein_coding	Not_significant	Not_significant	4
ENSG00000091592.15	NLRP1	612.353	0.713526	0.25136	12.2348	0.0156879	0.517003	3153.73	0.399483	0.151426	0.00146735	0.0364845	75.3941	1.02558	0.340362	9.81108e-05	0.0151908	0.286507	1.43789	1.81842	nonsense_mediated_decay	Not_significant	Not_significant	3
ENSG00000091640.7	SPAG7	378.453	-0.141697	0.237389	1.32513	0.857097	0.999981	826.509	-0.144585	0.143118	0.190328	0.714257	156.483	-0.0814447	0.13977	0.187591	0.997702	8.3391e-06	0.146146	0.000999142	protein_coding	Not_significant	Not_significant	4
ENSG00000091651.8	ORC6	615.922	-0.359645	0.147165	28.4798	9.96936e-06	0.00189705	1672.71	0.140746	0.126685	0.177528	0.696053	222.275	-0.0527357	0.115591	0.406235	0.999836	2.72192	0.157357	7.12942e-05	nonsense_mediated_decay	Translation_efficiency_(Ribo:RNA)	Translation_efficiency_(Ribo:RNA)
ENSG00000091732.15	ZC3HC1	818.777	0.16688	0.222891	1.44999	0.835462	0.999981	2325.66	-0.0240529	0.136146	0.808868	0.990454	285.932	0.0658812	0.114319	0.328245	0.999836	8.3391e-06	0.00416554	7.12942e-05	protein_coding	Not_significant	Not_significant	4
ENSG00000091947.9	TMEM101	452.037	0.0968452	0.270932	2.36552	0.668867	0.999981	1377.72	-0.133498	0.151396	0.23615	0.774483	148.769	-0.0184067	0.114262	0.732656	0.999836	8.3391e-06	0.110988	7.12942e-05	protein_coding	Not_significant	Not_significant	4
ENSG00000092010.14	PSME1	629.067	-0.0686612	0.230835	0.189434	0.995788	0.999981	1240.5	0.0547396	0.138484	0.603189	0.956849	272.983	0.0222682	0.105855	0.731383	0.999836	8.3391e-06	0.0191567	7.12942e-05	protein_coding	Not_significant	Not_significant	4
ENSG00000092036.17	HAUS4	284.181	0.224824	0.234114	2.64177	0.619442	0.999981	660.877	0.0589005	0.138187	0.580902	0.954471	113.526	0.0891416	0.146866	0.135851	0.936687	8.3391e-06	0.0202374	0.0284053	protein_coding	Not_significant	Not_significant	4
ENSG00000092068.19	SLC7A8	512.665	-0.22583	0.356777	3.31692	0.506256	0.999981	2665.42	-2.05357	0.156452	9.56595e-41	1.31412e-37	61.1764	-2.07817	0.419669	3.45869e-08	1.96532e-05	8.3391e-06	36.8814	4.70657	nonsense_mediated_decay	RNA-seq&Ribo-seq	RNA-seq&Ribo-seq
ENSG00000092094.10	OSGEP	609.135	-0.098878	0.178351	1.01612	0.907341	0.999981	1780.7	-0.0876945	0.123959	0.387207	0.885161	207.782	-0.063148	0.122232	0.328029	0.999836	8.3391e-06	0.0529779	7.12942e-05	retained_intron	Not_significant	Not_significant	4
ENSG00000092098.16	RNF31	413.386	0.615461	0.282174	5.75421	0.218271	0.999981	1726.4	-0.237991	0.160781	0.0483832	0.38131	90.4488	0.060942	0.134756	0.238594	0.999836	8.3391e-06	0.418721	7.12942e-05	protein_coding	Not_significant	Not_significant	4
ENSG00000092108.20	SCFD1	468.088	-0.427345	0.528727	1.46141	0.833454	0.999981	989.782	0.024111	0.19889	0.754164	0.985021	196.688	-0.0563568	0.124559	0.341943	0.999836	8.3391e-06	0.00655436	7.12942e-05	protein_coding	Not_significant	Not_significant	4
ENSG00000092148.12	HECTD1	1780.31	-0.233698	0.254162	2.62175	0.622975	0.999981	6939.7	-0.0299764	0.141392	0.775289	0.987566	437.87	-0.114314	0.132662	0.134257	0.936479	8.3391e-06	0.00543367	0.028502	protein_coding	Not_significant	Not_significant	4
ENSG00000092199.17	HNRNPC	6057.6	0.0116716	0.117477	2.87888	0.578295	0.999981	18315.1	0.00447157	0.114356	0.919474	0.99495	2006.74	0.0396704	0.0829319	0.532745	0.999836	8.3391e-06	0.00219864	7.12942e-05	protein_coding	Not_significant	Not_significant	4
ENSG00000092201.9	SUPT16H	2383.89	-0.186838	0.188598	1.97735	0.739925	0.999981	7452.57	-0.101525	0.124746	0.319707	0.846135	765.684	-0.160661	0.144774	0.0580071	0.745232	8.3391e-06	0.0725604	0.127708	protein_coding	Not_significant	Not_significant	4
ENSG00000092203.13	TOX4	822.611	-0.124506	0.188936	2.82575	0.587395	0.999981	2787.51	-0.0617378	0.124711	0.571057	0.95411	243.235	-0.0559677	0.116562	0.380602	0.999836	8.3391e-06	0.0204014	7.12942e-05	protein_coding	Not_significant	Not_significant	4
ENSG00000092208.16	GEMIN2	281.769	-0.77444	0.312918	7.61182	0.106879	0.999981	471.726	0.140818	0.168964	0.227236	0.763144	130.478	-0.139885	0.199622	0.0579413	0.745017	8.3391e-06	0.117393	0.127834	protein_coding	Not_significant	Not_significant	4
ENSG00000092330.15	TINF2	274.564	0.0498349	0.318669	3.53982	0.471849	0.999981	1107.37	0.0190754	0.137341	0.827683	0.992007	63.8885	0.0132601	0.121249	0.761875	0.999836	8.3391e-06	0.00348546	7.12942e-05	retained_intron	Not_significant	Not_significant	4
ENSG00000092439.13	TRPM7	342.332	-0.104708	0.496406	0.54897	0.968562	0.999981	1416.27	0.0171529	0.192101	0.84704	0.992786	76.2682	0.00394537	0.119377	0.938909	0.999836	8.3391e-06	0.0031445	7.12942e-05	protein_coding	Not_significant	Not_significant	4
ENSG00000092470.11	WDR76	394.467	0.130505	0.162738	10.2524	0.0363846	0.808758	1026.44	0.178972	0.135449	0.0972986	0.547934	146.898	0.173594	0.212914	0.0447816	0.688443	0.0921813	0.261272	0.162132	protein_coding	Not_significant	Not_significant	4
ENSG00000092531.9	SNAP23	398.621	-0.12724	0.223007	3.6245	0.459202	0.999981	1008.39	0.12191	0.138411	0.258816	0.793658	151.273	0.0242579	0.115053	0.662927	0.999836	8.3391e-06	0.100367	7.12942e-05	retained_intron	Not_significant	Not_significant	4
ENSG00000092621.11	PHGDH	301.14	-0.0974398	0.345071	0.425419	0.980343	0.999981	789.088	-0.554882	0.224923	0.00117021	0.0304754	111.65	-0.48921	0.341494	0.00541618	0.252347	8.3391e-06	1.51605	0.598002	processed_transcript	Not_significant	Not_significant	3
ENSG00000092820.17	EZR	1863.67	0.283679	0.15661	4.04346	0.400156	0.999981	4714.12	-0.0770187	0.125551	0.448539	0.917404	707.246	0.128312	0.115385	0.100189	0.858619	8.3391e-06	0.0374393	0.0661993	protein_coding	Not_significant	Not_significant	4
ENSG00000092841.18	MYL6	1694.7	0.0873697	0.199921	2.77096	0.596856	0.999981	7502.81	0.161371	0.144055	0.151784	0.655445	328.706	0.21482	0.171627	0.027849	0.585332	8.3391e-06	0.183464	0.232597	protein_coding	Not_significant	Not_significant	4
ENSG00000092847.11	AGO1	2128.74	-0.188355	0.141671	6.52444	0.163257	0.999981	10663.9	-0.150744	0.122065	0.122708	0.603798	292.517	-0.160658	0.167397	0.0601118	0.759433	8.3391e-06	0.219108	0.119511	protein_coding	Not_significant	Not_significant	4
ENSG00000092850.11	TEKT2	189.103	0.124577	0.340004	3.8047	0.433081	0.999981	386.711	-0.157364	0.178308	0.188687	0.711745	80.8502	-0.0155124	0.120591	0.727495	0.999836	8.3391e-06	0.147676	7.12942e-05	protein_coding	Not_significant	Not_significant	3
ENSG00000092853.13	CLSPN	1158.47	-0.128306	0.205067	3.01926	0.554607	0.999981	3598.84	0.0341072	0.133843	0.746801	0.983794	374.356	-0.012781	0.100059	0.838599	0.999836	8.3391e-06	0.00709604	7.12942e-05	protein_coding	Not_significant	Not_significant	4
ENSG00000092929.11	UNC13D	2389.01	0.326063	0.262341	2.08322	0.720455	0.999981	9942.7	-0.00118428	0.137916	0.998681	0.999853	525.466	0.220913	0.1764	0.0258753	0.567608	8.3391e-06	6.40035e-05	0.245952	protein_coding	Not_significant	Not_significant	4
ENSG00000092931.11	MFSD11	212.109	-0.216448	0.307013	1.04883	0.902303	0.999981	671.049	-0.0101933	0.134709	0.919899	0.99495	67.4194	-0.0197243	0.122806	0.639539	0.999836	8.3391e-06	0.00219864	7.12942e-05	protein_coding	Not_significant	Not_significant	4
ENSG00000092964.17	DPYSL2	337.893	0.13667	0.276806	3.10123	0.541029	0.999981	1055.47	-0.0432226	0.135021	0.676814	0.970286	108.648	0.0168885	0.117386	0.742771	0.999836	8.3391e-06	0.0131004	7.12942e-05	protein_coding	Not_significant	Not_significant
ENSG00000092978.10	GPATCH2	196.111	0.112579	0.360958	3.60382	0.462268	0.999981	600.47	-0.00134444	0.152235	0.995571	0.999774	64.259	0.0210098	0.121868	0.645585	0.999836	8.3391e-06	9.81877e-05	7.12942e-05	protein_coding	Not_significant	Not_significant	4
ENSG00000093000.18	NUP50	861.835	-0.12015	0.238428	1.99564	0.736561	0.999981	4108.61	0.126714	0.139075	0.247398	0.784802	138.627	0.0224421	0.115458	0.684382	0.999836	8.3391e-06	0.10524	7.12942e-05	protein_coding	Not_significant	Not_significant	4
ENSG00000093009.9	CDC45	4021.17	-0.000647718	0.13053	1.74299	0.782895	0.999981	11738.1	-0.258998	0.140117	0.0221413	0.242726	1373.11	-0.229694	0.107446	0.00586371	0.263455	8.3391e-06	0.614884	0.579293	protein_coding	Not_significant	Not_significant	4
ENSG00000093010.12	COMT	4057.68	0.288366	0.206053	2.23169	0.693233	0.999981	10666.2	0.0250727	0.129136	0.808969	0.990454	1501.97	0.277945	0.143012	0.00582504	0.263455	8.3391e-06	0.00416554	0.579293	protein_coding	Not_significant	Not_significant	4
ENSG00000093144.18	ECHDC1	449.284	-0.166923	0.465584	0.259137	0.992297	0.999981	774.69	0.0314663	0.196805	0.702681	0.974899	205.896	0.0155254	0.109555	0.788034	0.999836	8.3391e-06	0.0110402	7.12942e-05	protein_coding	Not_significant	Not_significant	4
ENSG00000093167.17	LRRFIP2	390.846	0.199962	0.213509	1.61282	0.806486	0.999981	1133.3	0.0882902	0.129561	0.392604	0.889762	134.293	0.107794	0.162528	0.106163	0.873955	8.3391e-06	0.0507259	0.058511	protein_coding	Not_significant	Not_significant	4
ENSG00000093183.13	SEC22C	544.9	0.0323572	0.200876	2.83877	0.585158	0.999981	2628.29	0.192181	0.125413	0.0633106	0.441627	84.6209	0.0460128	0.127855	0.359303	0.999836	8.3391e-06	0.354944	7.12942e-05	protein_coding	Not_significant	Not_significant	4
ENSG00000093217.9	XYLB	146.546	0.463206	0.309153	2.55263	0.635237	0.999981	430.124	-0.321895	0.183237	0.0173247	0.208835	49.8752	0.0046829	0.122297	0.904841	0.999836	8.3391e-06	0.680198	7.12942e-05	protein_coding	Not_significant	Not_significant	4
ENSG00000094631.18	HDAC6	540.577	0.331032	0.247665	7.6152	0.106736	0.999981	1982.91	-0.175239	0.148322	0.118589	0.59719	145.187	0.026068	0.116052	0.636447	0.999836	8.3391e-06	0.223888	7.12942e-05	protein_coding	Not_significant	Not_significant	4
ENSG00000094804.9	CDC6	1086.78	0.0407158	0.153777	0.918104	0.921949	0.999981	3366.66	0.0472635	0.118034	0.633847	0.961621	352.006	0.0595904	0.110313	0.378555	0.999836	8.3391e-06	0.0169963	7.12942e-05	protein_coding	Not_significant	Not_significant	4
ENSG00000094880.10	CDC23	754.568	-0.155297	0.129751	2.23852	0.691983	0.999981	1829.74	-0.0495148	0.117368	0.612643	0.959535	294.156	-0.074702	0.117221	0.277016	0.999836	8.3391e-06	0.0179391	7.12942e-05	protein_coding	Not_significant	Not_significant	4
ENSG00000094914.12	AAAS	1014.43	0.251611	0.240074	2.39062	0.664322	0.999981	2712.9	-0.252133	0.178694	0.0479852	0.380063	370.854	-0.0326052	0.101997	0.613054	0.999836	8.3391e-06	0.420145	7.12942e-05	protein_coding	Not_significant	Not_significant	4
ENSG00000094916.14	CBX5	1856.29	0.129285	0.204323	1.78114	0.775931	0.999981	9005.38	0.204603	0.141563	0.0713004	0.469664	283.485	0.247033	0.216818	0.0219633	0.529972	8.3391e-06	0.328213	0.275747	protein_coding	Not_significant	Not_significant	4
ENSG00000095002.13	MSH2	1244.22	-0.22244	0.258224	1.24282	0.871	0.999981	2795.25	-0.0601941	0.140337	0.570113	0.954013	506.529	-0.130205	0.144867	0.100726	0.859269	8.3391e-06	0.0204459	0.0658706	protein_coding	Not_significant	Not_significant	4
ENSG00000095015.5	MAP3K1	362.565	-0.424633	0.243992	3.64699	0.455882	0.999981	1335.06	-0.19354	0.147197	0.086869	0.518009	96.8019	-0.209064	0.326432	0.0237093	0.548704	8.3391e-06	0.285663	0.260662	protein_coding	Not_significant	Not_significant	4
ENSG00000095059.15	DHPS	783.659	0.199512	0.233372	1.65496	0.798882	0.999981	2212.38	-0.128054	0.146945	0.211602	0.741136	275.039	0.0082901	0.1052	0.897262	0.999836	8.3391e-06	0.130102	7.12942e-05	protein_coding	Not_significant	Not_significant	4
ENSG00000095066.11	HOOK2	178.955	0.514484	0.325214	3.40006	0.493235	0.999981	648.309	-0.369619	0.18448	0.00809657	0.126304	48.8632	0.00706523	0.122246	0.85946	0.999836	8.3391e-06	0.898582	7.12942e-05	protein_coding	Not_significant	Not_significant	4
ENSG00000095139.13	ARCN1	1221.43	-0.160607	0.121884	4.89487	0.298255	0.999981	3951.98	-0.0299586	0.112975	0.777097	0.987831	379.334	-0.0706454	0.112091	0.304205	0.999836	8.3391e-06	0.00531713	7.12942e-05	protein_coding	Not_significant	Not_significant	4
ENSG00000095209.11	TMEM38B	297.432	-0.423473	0.275118	5.3163	0.256355	0.999981	578.509	0.0296136	0.144883	0.78323	0.988255	129.82	-0.0861361	0.144331	0.167872	0.976233	8.3391e-06	0.00513114	0.0104467	protein_coding	Not_significant	Not_significant	4
ENSG00000095261.13	PSMD5	1217.46	-0.197511	0.151069	2.76863	0.59726	0.999981	3994.76	-0.0368525	0.118341	0.703669	0.974899	372.554	-0.100463	0.124246	0.172703	0.980689	8.3391e-06	0.0110402	0.00846858	protein_coding	Not_significant	Not_significant	4
ENSG00000095319.14	NUP188	2632.53	-0.0455473	0.154897	0.967988	0.914611	0.999981	9383.35	-0.212745	0.140853	0.0567698	0.414827	732.914	-0.206025	0.127967	0.0201623	0.514996	8.3391e-06	0.382133	0.288196	protein_coding	Not_significant	Not_significant	4
ENSG00000095380.10	NANS	558.953	0.0855385	0.231257	0.412479	0.981442	0.999981	1264.37	-0.146204	0.149982	0.195419	0.719482	226.823	-0.0301338	0.110601	0.616603	0.999836	8.3391e-06	0.14298	7.12942e-05	protein_coding	Not_significant	Not_significant	4
ENSG00000095485.16	CWF19L1	250.334	-0.15822	0.246749	1.66417	0.797215	0.999981	672.174	-0.0817702	0.138548	0.438999	0.912798	91.1804	-0.0455087	0.125978	0.381435	0.999836	8.3391e-06	0.0396251	7.12942e-05	processed_transcript	Not_significant	Not_significant	4
ENSG00000095564.13	BTAF1	451.236	-0.102148	0.317131	0.85055	0.931545	0.999981	1735.2	-0.0591966	0.152046	0.579193	0.954471	113.319	-0.037225	0.120352	0.490157	0.999836	8.3391e-06	0.0202374	7.12942e-05	protein_coding	Not_significant	Not_significant	4
ENSG00000095637.21	SORBS1	210.564	-0.487244	0.302479	4.57033	0.33429	0.999981	873.171	-0.246108	0.146909	0.0340726	0.3168	46.6936	-0.0926491	0.169918	0.0490791	0.713453	8.3391e-06	0.499215	0.146635	protein_coding	Not_significant	Not_significant	4
ENSG00000095739.10	BAMBI	369.964	0.22529	0.248757	1.70658	0.789521	0.999981	1163.59	0.517807	0.16569	0.000219173	0.00769557	118.224	0.645376	0.302688	0.00121115	0.0915905	8.3391e-06	2.11376	1.03815	protein_coding	Not_significant	Not_significant	3
ENSG00000095787.21	WAC	1212.99	-0.0153792	0.197111	2.50141	0.644383	0.999981	5106.18	0.00103214	0.129263	0.998564	0.999853	261.479	0.00877007	0.104311	0.899845	0.999836	8.3391e-06	6.40035e-05	7.12942e-05	protein_coding	Not_significant	Not_significant	4
ENSG00000095794.19	CREM	148.339	0.205959	0.317042	0.856156	0.930765	0.999981	438.932	0.0865594	0.148341	0.428475	0.907222	50.104	0.0402048	0.129993	0.329173	0.999836	8.3391e-06	0.0422865	7.12942e-05	protein_coding	Not_significant	Not_significant	4
ENSG00000095906.16	NUBP2	819.035	0.233618	0.293399	1.99898	0.735946	0.999981	3255.01	-0.173477	0.168353	0.14537	0.643857	195.208	-0.00229433	0.110078	0.963098	0.999836	8.3391e-06	0.191211	7.12942e-05	protein_coding	Not_significant	Not_significant	4
ENSG00000095951.16	HIVEP1	367.438	0.0161173	0.433625	0.228599	0.993945	0.999981	1705.63	-0.0274608	0.160159	0.793518	0.989797	63.7196	-0.000353052	0.120596	0.992282	0.999836	8.3391e-06	0.0044538	7.12942e-05	protein_coding	Not_significant	Not_significant	4
ENSG00000096060.14	FKBP5	1263.09	0.184748	0.149871	5.72796	0.220406	0.999981	4326.22	-0.183766	0.124114	0.0780639	0.492981	368.906	0.00275237	0.103007	0.964128	0.999836	8.3391e-06	0.30717	7.12942e-05	protein_coding	Not_significant	Not_significant	4
ENSG00000096063.15	SRPK1	1860.33	-0.0202598	0.137198	6.83852	0.144672	0.999981	6586.99	-0.00863781	0.118637	0.81678	0.991219	522.169	-0.00359148	0.0946356	0.954159	0.999836	8.3391e-06	0.00383026	7.12942e-05	protein_coding	Not_significant	Not_significant	4
ENSG00000096070.19	BRPF3	802.744	0.280457	0.20147	7.52476	0.110622	0.999981	4000.27	-0.111062	0.122894	0.273348	0.809526	112.28	0.0362766	0.120082	0.504296	0.999836	8.3391e-06	0.0917694	7.12942e-05	protein_coding	Not_significant	Not_significant	4
ENSG00000096080.11	MRPS18A	277.555	0.25081	0.247229	5.64958	0.226891	0.999981	509.201	-0.00148418	0.141167	0.988628	0.999774	124.173	0.0729213	0.134661	0.228978	0.999836	8.3391e-06	9.81877e-05	7.12942e-05	protein_coding	Not_significant	Not_significant	4
ENSG00000096092.5	TMEM14A	161.866	-0.615445	0.279059	8.34495	0.0797288	0.999981	327.872	0.471361	0.199775	0.0022724	0.0502488	69.4574	0.00317891	0.120205	0.942103	0.999836	8.3391e-06	1.29887	7.12942e-05	protein_coding	Not_significant	Not_significant	4
ENSG00000096384.19	HSP90AB1	19709	-0.0500564	0.157732	2.09232	0.718783	0.999981	53745.4	-0.168681	0.133478	0.115726	0.591824	7098.89	-0.176251	0.10515	0.0241992	0.55372	8.3391e-06	0.227807	0.25671	protein_coding	Not_significant	Not_significant	4
ENSG00000096401.7	CDC5L	761.891	-0.0823324	0.244179	1.7587	0.780029	0.999981	1664.58	-0.0230702	0.142707	0.826697	0.991834	314.871	-0.0325972	0.10502	0.626545	0.999836	8.3391e-06	0.00356109	7.12942e-05	protein_coding	Not_significant	Not_significant	4
ENSG00000096433.10	ITPR3	1047.79	0.541436	0.202606	9.69398	0.0459103	0.898714	4676.81	-0.398927	0.151219	0.00152904	0.0377198	199.839	0.0347271	0.114133	0.563034	0.999836	0.0463783	1.42343	7.12942e-05	protein_coding	Not_significant	Not_significant	4
ENSG00000096717.11	SIRT1	271.425	-0.0236374	0.312977	1.00528	0.908994	0.999981	832.077	0.0138661	0.144924	0.895209	0.994553	88.8055	0.00618847	0.117649	0.900382	0.999836	8.3391e-06	0.00237227	7.12942e-05	protein_coding	Not_significant	Not_significant	4
ENSG00000096746.17	HNRNPH3	1216.04	0.0967165	0.287999	0.644173	0.958031	0.999981	1967.42	0.14014	0.172002	0.242078	0.780936	570.141	0.282478	0.162998	0.00834503	0.322351	8.3391e-06	0.107385	0.491671	processed_transcript	Not_significant	Not_significant	4
ENSG00000097007.17	ABL1	2246.6	0.210801	0.211753	1.28754	0.863486	0.999981	11522.7	-0.132883	0.133652	0.211793	0.741244	281.984	0.018199	0.107596	0.76169	0.999836	8.3391e-06	0.130039	7.12942e-05	protein_coding	Not_significant	Not_significant	4
ENSG00000097021.19	ACOT7	697.939	0.136355	0.269	0.664258	0.955662	0.999981	2044.51	-0.389132	0.179924	0.00521971	0.0927737	237.612	-0.108599	0.149855	0.129728	0.930637	8.3391e-06	1.03257	0.0312199	protein_coding	Not_significant	Not_significant	4
ENSG00000097033.14	SH3GLB1	305.24	-0.0901746	0.344919	0.439014	0.97916	0.999981	927.883	0.254568	0.196229	0.0570898	0.416128	100.64	0.06571	0.136666	0.224403	0.999836	8.3391e-06	0.380773	7.12942e-05	protein_coding	Not_significant	Not_significant	4
ENSG00000097046.12	CDC7	446.914	-0.111998	0.364499	0.986303	0.911866	0.999981	1148.58	0.140575	0.182597	0.238826	0.777376	167.928	0.0529923	0.122442	0.357511	0.999836	8.3391e-06	0.109369	7.12942e-05	protein_coding	Not_significant	Not_significant	4
ENSG00000099194.5	SCD	6861.37	-0.0963472	0.12193	4.58131	0.333015	0.999981	24440.7	-0.443871	0.142474	0.000288541	0.00977216	1913.93	-0.524664	0.105703	4.94467e-08	2.552e-05	8.3391e-06	2.01001	4.59312	protein_coding	Not_significant	Not_significant	3
ENSG00000099203.6	TMED1	166.724	0.330229	0.393714	0.986523	0.911833	0.999981	267.42	-0.25921	0.232817	0.0625839	0.438506	78.3833	-0.0122678	0.120128	0.783377	0.999836	8.3391e-06	0.358024	7.12942e-05	protein_coding	Not_significant	Not_significant	4
ENSG00000099219.13	ERMP1	173.872	-0.349202	0.307566	1.80855	0.770917	0.999981	602.687	0.127972	0.146138	0.248262	0.784802	50.0398	-0.0166761	0.12359	0.674038	0.999836	8.3391e-06	0.10524	7.12942e-05	nonsense_mediated_decay	Not_significant	Not_significant	4
ENSG00000099246.16	RAB18	171.312	-0.524752	0.497185	1.26627	0.867072	0.999981	459.068	0.0980465	0.184892	0.374841	0.87719	62.506	-0.028991	0.124964	0.499328	0.999836	8.3391e-06	0.0569066	7.12942e-05	protein_coding	Not_significant	Not_significant	4
ENSG00000099290.15	FAM21A	452.281	0.274112	0.184992	3.30657	0.507892	0.999981	1609.48	-0.213862	0.137141	0.0519786	0.396698	126.194	0.00287374	0.113434	0.967077	0.999836	8.3391e-06	0.40154	7.12942e-05	protein_coding	Not_significant	Not_significant	4
ENSG00000099308.10	MAST3	208.786	-0.425531	0.34352	6.85914	0.143522	0.999981	918.699	-0.124809	0.137337	0.246043	0.783073	41.1134	-0.0415367	0.132858	0.250248	0.999836	8.3391e-06	0.106198	7.12942e-05	protein_coding	Not_significant	Not_significant	4
ENSG00000099331.13	MYO9B	944.924	0.41774	0.218538	7.05368	0.133078	0.999981	4168.84	-0.0685132	0.124817	0.49035	0.934022	184.739	0.122333	0.164821	0.0970778	0.847606	8.3391e-06	0.0296431	0.0718062	protein_coding	Not_significant	Not_significant	4
ENSG00000099341.11	PSMD8	3272.74	0.0228058	0.177853	1.13825	0.888157	0.999981	6901.9	-0.0447797	0.130402	0.684752	0.971639	1376.8	-0.00211853	0.0849645	0.980951	0.999836	8.3391e-06	0.0124951	7.12942e-05	protein_coding	Not_significant	Not_significant	4
ENSG00000099364.16	FBXL19	909.145	0.399887	0.285173	3.30831	0.507617	0.999981	4845.94	-0.205578	0.15877	0.0821449	0.505635	96.2481	0.0262277	0.120306	0.596365	0.999836	8.3391e-06	0.296163	7.12942e-05	protein_coding	Not_significant	Not_significant	4
ENSG00000099381.16	SETD1A	1261.03	0.394162	0.170989	5.70031	0.222675	0.999981	5453.53	-0.323431	0.143357	0.00645072	0.107577	257.621	0.0194668	0.106093	0.758284	0.999836	8.3391e-06	0.968279	7.12942e-05	protein_coding	Not_significant	Not_significant	4
ENSG00000099385.11	BCL7C	298.526	0.0552167	0.269233	2.0439	0.727685	0.999981	853.543	0.0983268	0.14818	0.371913	0.874388	103.648	0.0559576	0.128155	0.317399	0.999836	8.3391e-06	0.0582959	7.12942e-05	protein_coding	Not_significant	Not_significant	4
ENSG00000099622.13	CIRBP	3265.91	0.146262	0.17859	1.03106	0.90505	0.999981	10502.9	0.149103	0.137713	0.172728	0.687467	1020.05	0.322339	0.134032	0.00162076	0.114067	8.3391e-06	0.162748	0.942839	protein_coding	Not_significant	Not_significant	4
ENSG00000099624.7	ATP5D	2123.54	0.597376	0.270091	6.98746	0.136553	0.999981	7049.55	-0.18094	0.168686	0.129711	0.617411	642.007	0.222446	0.161656	0.0221582	0.532465	8.3391e-06	0.209426	0.273709	protein_coding	Not_significant	Not_significant	4
ENSG00000099783.11	HNRNPM	4841.23	-0.031072	0.162426	4.38887	0.355929	0.999981	12333.7	-0.104132	0.121957	0.287108	0.821482	1829.02	-0.0798544	0.100008	0.25252	0.999836	8.3391e-06	0.0854018	7.12942e-05	protein_coding	Not_significant	Not_significant	4
ENSG00000099795.6	NDUFB7	1303.97	0.222265	0.250229	2.9169	0.571828	0.999981	2189.53	-0.124538	0.144658	0.258955	0.793658	603.657	0.0258567	0.104853	0.68079	0.999836	8.3391e-06	0.100367	7.12942e-05	nonsense_mediated_decay	Not_significant	Not_significant	4
ENSG00000099797.12	TECR	1533.13	-0.0042391	0.19571	1.06159	0.900318	0.999981	4013.67	-0.130517	0.13943	0.228431	0.763724	568.856	-0.0765227	0.109389	0.274855	0.999836	8.3391e-06	0.117064	7.12942e-05	retained_intron	Not_significant	Not_significant	4
ENSG00000099800.7	TIMM13	2155.06	-0.0144857	0.213056	0.787768	0.94008	0.999981	5833.91	-0.128101	0.143571	0.245853	0.783073	780.591	-0.0868706	0.110204	0.222421	0.999836	8.3391e-06	0.106198	7.12942e-05	protein_coding	Not_significant	Not_significant	4
ENSG00000099804.8	CDC34	1898.04	0.490192	0.273114	3.77819	0.436856	0.999981	6942.45	0.135082	0.151131	0.268919	0.804588	511.324	0.635056	0.189214	3.9381e-05	0.00789665	8.3391e-06	0.0944265	2.10256	protein_coding	Not_significant	Not_significant	4
ENSG00000099817.11	POLR2E	3330.68	0.0384319	0.197576	2.18012	0.70267	0.999981	10806.2	0.0624814	0.131598	0.552821	0.950705	1031.1	0.0985284	0.10832	0.176268	0.986464	8.3391e-06	0.0219544	0.00591885	protein_coding	Not_significant	Not_significant	4
ENSG00000099821.13	POLRMT	1614.71	0.52541	0.237553	5.86225	0.209674	0.999981	6609.69	-0.0235328	0.136896	0.842184	0.992786	366.078	0.427048	0.176924	0.00100478	0.0815229	8.3391e-06	0.0031445	1.08872	retained_intron	Not_significant	Not_significant	4
ENSG00000099875.14	MKNK2	1633.42	0.159627	0.241727	1.8872	0.756496	0.999981	7476.23	-0.0194402	0.128755	0.846113	0.992786	293.106	0.0544282	0.117317	0.388071	0.999836	8.3391e-06	0.0031445	7.12942e-05	nonsense_mediated_decay	Not_significant	Not_significant	4
ENSG00000099889.13	ARVCF	754.318	0.408613	0.298999	3.40251	0.492855	0.999981	3436.49	-0.87905	0.181071	8.02568e-08	7.44322e-06	137.116	-0.140618	0.201499	0.0529408	0.730837	8.3391e-06	5.12824	0.13618	protein_coding	Not_significant	Not_significant	3
ENSG00000099899.14	TRMT2A	2534.27	0.405194	0.237595	3.32841	0.504444	0.999981	10552.2	-0.101479	0.144053	0.345005	0.859096	557.083	0.155354	0.14441	0.0690691	0.78155	8.3391e-06	0.0659585	0.107043	protein_coding	Not_significant	Not_significant	4
ENSG00000099901.16	RANBP1	8311.19	0.289973	0.137445	7.90858	0.0949849	0.999981	25095.9	-0.00941236	0.115436	0.902423	0.994553	2756.9	0.251452	0.11545	0.00450648	0.223878	8.3391e-06	0.00237227	0.649988	protein_coding	Not_significant	Not_significant	4
ENSG00000099904.15	ZDHHC8	924.181	0.546258	0.296161	3.96275	0.41107	0.999981	4972.84	-0.502505	0.158868	0.00020081	0.00713054	93.4126	0.00208425	0.1191	0.973456	0.999836	8.3391e-06	2.14688	7.12942e-05	protein_coding	Not_significant	Not_significant	3
ENSG00000099910.16	KLHL22	366.943	-0.136374	0.266177	0.655863	0.956658	0.999981	1407.98	0.0913945	0.137605	0.398662	0.892012	92.3312	0.00445755	0.117345	0.929435	0.999836	8.3391e-06	0.0496295	7.12942e-05	protein_coding	Not_significant	Not_significant	4
ENSG00000099917.17	MED15	3200.81	0.24495	0.173022	2.19146	0.700594	0.999981	11442.5	-0.108426	0.125767	0.289925	0.82395	888.11	0.0670029	0.104455	0.335704	0.999836	8.3391e-06	0.0840991	7.12942e-05	protein_coding	Not_significant	Not_significant	4
ENSG00000099940.11	SNAP29	1220.97	0.280457	0.132823	6.15113	0.188143	0.999981	4193.51	-0.0135455	0.112333	0.890332	0.993895	355.536	0.170795	0.156884	0.0531872	0.730897	8.3391e-06	0.00265938	0.136144	protein_coding	Not_significant	Not_significant	4
ENSG00000099942.12	CRKL	7915.65	0.121985	0.158625	2.39569	0.663407	0.999981	33373.2	-0.12873	0.128041	0.24173	0.780557	1700.72	-0.00429233	0.0878262	0.951812	0.999836	8.3391e-06	0.107596	7.12942e-05	protein_coding	Not_significant	Not_significant	4
ENSG00000099949.18	LZTR1	1930.02	0.389586	0.237807	3.89345	0.420618	0.999981	8878.98	-0.351957	0.155162	0.00493646	0.0893032	342.114	0.000492096	0.107475	0.993773	0.999836	8.3391e-06	1.04913	7.12942e-05	processed_transcript	Not_significant	Not_significant	4
ENSG00000099956.18	SMARCB1	1026.21	0.340421	0.209857	3.52004	0.474837	0.999981	2908.52	-0.273008	0.16504	0.0284929	0.283639	359.162	0.00708936	0.100411	0.938175	0.999836	8.3391e-06	0.547234	7.12942e-05	protein_coding	Not_significant	Not_significant	4
ENSG00000099968.17	BCL2L13	848.191	-0.00999323	0.191929	0.939585	0.918814	0.999981	3056.04	-0.092437	0.130991	0.377794	0.879085	233.051	-0.0346194	0.10938	0.579131	0.999836	8.3391e-06	0.055969	7.12942e-05	processed_transcript	Not_significant	Not_significant	4
ENSG00000099974.7	DDTL	184.241	-0.227312	0.342219	1.70119	0.790501	0.999981	329.567	-0.0206695	0.150471	0.845448	0.992786	83.2294	-0.0359946	0.12508	0.443926	0.999836	8.3391e-06	0.0031445	7.12942e-05	protein_coding	Not_significant	Not_significant	4
ENSG00000099977.13	DDT	185.338	-0.0116158	0.305674	2.2299	0.693559	0.999981	329.144	-0.0990268	0.15523	0.372817	0.875186	84.0517	-0.0190601	0.120869	0.673978	0.999836	8.3391e-06	0.0578996	7.12942e-05	protein_coding	Not_significant	Not_significant	4
ENSG00000099991.17	CABIN1	1034.16	0.442504	0.201844	4.90912	0.29675	0.999981	4600.93	-0.278786	0.145774	0.0169579	0.206616	198.687	0.040372	0.115312	0.498852	0.999836	8.3391e-06	0.684836	7.12942e-05	protein_coding	Not_significant	Not_significant	4
ENSG00000099995.18	SF3A1	2553.24	0.100529	0.14592	1.25535	0.868903	0.999981	8316.96	-0.215784	0.139073	0.0562448	0.412941	787.442	-0.0816441	0.0988016	0.245618	0.999836	8.3391e-06	0.384112	7.12942e-05	protein_coding	Not_significant	Not_significant	4
ENSG00000100023.18	PPIL2	3705.26	0.312002	0.156974	5.54424	0.235868	0.999981	12877.9	-0.0715965	0.125313	0.474877	0.927953	1063.84	0.16812	0.116828	0.0383104	0.657355	8.3391e-06	0.0324741	0.1822	retained_intron	Not_significant	Not_significant	4
ENSG00000100028.11	SNRPD3	1277.46	-0.229865	0.147446	5.74074	0.219364	0.999981	2235.3	0.042629	0.124632	0.672979	0.969887	582.089	-0.0622111	0.101527	0.360882	0.999836	8.3391e-06	0.0132787	7.12942e-05	protein_coding	Not_significant	Not_significant	4
ENSG00000100029.17	PES1	2130.34	0.169906	0.211824	1.92855	0.748898	0.999981	6207.21	-0.356699	0.177511	0.00846501	0.130477	728.636	-0.156287	0.122991	0.0558024	0.739397	8.3391e-06	0.884465	0.131123	protein_coding	Not_significant	Not_significant	4
ENSG00000100030.14	MAPK1	5551.6	-0.0411737	0.087038	0.605158	0.962489	0.999981	20212.1	-0.0990838	0.113534	0.303237	0.833842	1504.65	-0.0873657	0.0913917	0.201714	0.999836	8.3391e-06	0.078916	7.12942e-05	protein_coding	Not_significant	Not_significant	4
ENSG00000100034.13	PPM1F	2581.39	0.457878	0.257063	3.34758	0.501429	0.999981	13366.2	-0.240954	0.169079	0.0520939	0.397026	311.573	0.0564577	0.116054	0.407013	0.999836	8.3391e-06	0.401181	7.12942e-05	protein_coding	Not_significant	Not_significant	4
ENSG00000100038.19	TOP3B	157.331	0.550617	0.432533	4.30224	0.366645	0.999981	482.234	-0.141438	0.164249	0.217084	0.749417	51.4841	0.0321556	0.128353	0.395948	0.999836	8.3391e-06	0.125277	7.12942e-05	protein_coding	Not_significant	Not_significant	4
ENSG00000100056.11	DGCR14	1392.73	0.46356	0.224737	4.53536	0.338375	0.999981	4221.99	-0.180245	0.148644	0.113013	0.584595	460.604	0.112373	0.134229	0.139767	0.940539	8.3391e-06	0.233145	0.0266231	protein_coding	Not_significant	Not_significant	4
ENSG00000100075.9	SLC25A1	3301.64	0.222838	0.232112	1.07448	0.8983	0.999981	10298.7	-0.402491	0.180225	0.00356429	0.0697624	1063.34	-0.147812	0.130012	0.0774225	0.798784	8.3391e-06	1.15638	0.0975706	protein_coding	Not_significant	Not_significant	4
ENSG00000100083.18	GGA1	978.93	0.49156	0.246384	5.53583	0.236598	0.999981	4648.21	-0.237945	0.150482	0.0444361	0.365944	159.336	0.0577818	0.126341	0.336003	0.999836	8.3391e-06	0.436585	7.12942e-05	protein_coding	Not_significant	Not_significant	4
ENSG00000100092.20	SH3BP1	325.628	0.655672	0.322481	4.69197	0.320387	0.999981	1220.79	-0.0590446	0.142138	0.580865	0.954471	84.8666	0.121049	0.193306	0.0503356	0.719981	8.3391e-06	0.0202374	0.142679	nonsense_mediated_decay	Not_significant	Not_significant	4
ENSG00000100097.11	LGALS1	317.737	-0.180792	0.259848	1.13092	0.889335	0.999981	690.554	0.977033	0.184476	7.4744e-09	8.73868e-07	131.7	0.737689	0.270748	0.000280573	0.0345234	8.3391e-06	6.05855	1.46189	protein_coding	RNA-seq&Ribo-seq	RNA-seq&Ribo-seq
ENSG00000100099.20	HPS4	745.615	0.123791	0.215793	1.12386	0.890469	0.999981	3489.65	-0.260343	0.13715	0.0195061	0.224903	126.351	-0.0320058	0.119698	0.541488	0.999836	8.3391e-06	0.648005	7.12942e-05	processed_transcript	Not_significant	Not_significant	4
ENSG00000100104.13	SRRD	192.807	0.26045	0.254819	6.3878	0.171999	0.999981	564.562	-0.112488	0.140505	0.300172	0.830537	65.6485	0.0155719	0.120967	0.722808	0.999836	8.3391e-06	0.0806412	7.12942e-05	protein_coding	Not_significant	Not_significant	4
ENSG00000100105.17	PATZ1	360.73	0.323631	0.291347	2.85835	0.581803	0.999981	1378.77	-0.406439	0.177248	0.00349267	0.0687515	91.4284	-0.0259383	0.12086	0.593014	0.999836	8.3391e-06	1.16272	7.12942e-05	protein_coding	Not_significant	Not_significant	4
ENSG00000100109.16	TFIP11	649.147	0.339033	0.21586	3.21822	0.521993	0.999981	1807.22	-0.288872	0.167132	0.0228923	0.247138	230.272	-0.000305552	0.105676	0.996642	0.999836	8.3391e-06	0.607061	7.12942e-05	protein_coding	Not_significant	Not_significant	4
ENSG00000100116.16	GCAT	600.739	0.387924	0.299549	2.34185	0.67316	0.999981	1846.39	-0.540781	0.202557	0.000766898	0.0217783	196.224	-0.0610944	0.12498	0.311996	0.999836	8.3391e-06	1.66198	7.12942e-05	protein_coding	Not_significant	Not_significant	4
ENSG00000100124.13	ANKRD54	337.128	0.44098	0.322628	6.27948	0.179226	0.999981	1314.16	-0.149155	0.157583	0.19445	0.718323	82.8475	0.0400845	0.126288	0.394343	0.999836	8.3391e-06	0.14368	7.12942e-05	protein_coding	Not_significant	Not_significant	4
ENSG00000100129.17	EIF3L	1935.01	-0.417715	0.136289	58.697	5.44811e-12	6.06609e-09	6223.57	-0.00472753	0.116936	0.960317	0.997129	604.551	-0.296921	0.142315	0.00398263	0.209032	8.21709	0.00124848	0.679787	protein_coding	Translation_efficiency_(Ribo:RNA)	Translation_efficiency_(Ribo:RNA)
ENSG00000100138.13	SNU13	2837.43	-0.431105	0.149213	9.58208	0.0480877	0.91459	8179.93	0.0442929	0.122244	0.69894	0.974758	978.623	-0.266092	0.123529	0.00439729	0.222015	0.0387734	0.0111032	0.653617	protein_coding	Not_significant	Not_significant	4
ENSG00000100139.13	MICALL1	383.179	0.64952	0.301869	6.08373	0.192982	0.999981	1750.27	-0.223802	0.16651	0.0662302	0.452093	69.068	0.0578674	0.135014	0.241342	0.999836	8.3391e-06	0.344772	7.12942e-05	protein_coding	Not_significant	Not_significant	4
ENSG00000100147.13	CCDC134	255.517	-0.0293421	0.282193	0.860963	0.930093	0.999981	698.553	-0.0971914	0.147154	0.374964	0.87719	91.8958	-0.0302172	0.121186	0.546846	0.999836	8.3391e-06	0.0569066	7.12942e-05	protein_coding	Not_significant	Not_significant	4
ENSG00000100151.15	PICK1	196.127	0.233371	0.376963	3.87043	0.423826	0.999981	739.379	-0.454935	0.199893	0.00291367	0.0602952	50.7292	-0.0308036	0.127343	0.426217	0.999836	8.3391e-06	1.21972	7.12942e-05	protein_coding	Not_significant	Not_significant	4
ENSG00000100162.14	CENPM	469.506	0.00537918	0.264427	0.751215	0.944866	0.999981	1060.27	-0.0974103	0.149202	0.375973	0.877735	190.658	-0.034856	0.113864	0.556532	0.999836	8.3391e-06	0.0566365	7.12942e-05	protein_coding	Not_significant	Not_significant	4
ENSG00000100201.19	DDX17	5738.53	0.161562	0.100012	9.48994	0.0499543	0.9247	24203	-0.0170782	0.109444	0.767674	0.98701	1231.92	0.105395	0.102825	0.145148	0.950932	0.0339992	0.00567851	0.0218506	protein_coding	Not_significant	Not_significant	4
ENSG00000100207.18	TCF20	858.794	0.0276509	0.189885	0.750868	0.944911	0.999981	3931.6	-0.204204	0.128216	0.0513538	0.393958	154.191	-0.0356464	0.118401	0.520139	0.999836	8.3391e-06	0.40455	7.12942e-05	protein_coding	Not_significant	Not_significant	4
ENSG00000100216.5	TOMM22	1178.35	-0.411477	0.213173	4.16789	0.383761	0.999981	4381.77	0.128895	0.137118	0.23114	0.767013	310.038	-0.0730096	0.120135	0.287072	0.999836	8.3391e-06	0.115197	7.12942e-05	protein_coding	Not_significant	Not_significant	4
ENSG00000100219.16	XBP1	581.454	-0.0755802	0.264171	1.16392	0.884002	0.999981	2118.7	-0.417036	0.187619	0.00384335	0.0737145	157.367	-0.333045	0.277553	0.0116519	0.394805	8.3391e-06	1.13245	0.403618	protein_coding	Not_significant	Not_significant	4
ENSG00000100220.11	RTCB	1092.09	0.0770113	0.232537	0.694755	0.951974	0.999981	3112.64	-0.0648216	0.134341	0.536621	0.94813	380.255	0.00101178	0.103039	0.938398	0.999836	8.3391e-06	0.0231322	7.12942e-05	protein_coding	Not_significant	Not_significant	4
ENSG00000100221.10	JOSD1	361.813	0.242755	0.329899	3.35651	0.500029	0.999981	1900.75	-0.0787086	0.131184	0.450417	0.918196	41.0149	0.0157055	0.12438	0.67203	0.999836	8.3391e-06	0.0370648	7.12942e-05	protein_coding	Not_significant	Not_significant	4
ENSG00000100225.17	FBXO7	1061.45	-0.223905	0.170703	2.22975	0.693587	0.999981	3501.71	0.0560383	0.12525	0.581811	0.954471	323.138	-0.0399092	0.105456	0.538445	0.999836	8.3391e-06	0.0202374	7.12942e-05	protein_coding	Not_significant	Not_significant	4
ENSG00000100226.15	GTPBP1	1042.41	0.0165067	0.202919	0.605675	0.962431	0.999981	4227.63	-0.236631	0.148369	0.0453222	0.369983	240.173	-0.0956464	0.134428	0.170304	0.979185	8.3391e-06	0.431818	0.00913515	protein_coding	Not_significant	Not_significant	4
ENSG00000100227.17	POLDIP3	1259.81	0.437705	0.25051	4.52089	0.340077	0.999981	4678.35	-0.236371	0.162447	0.0539366	0.404203	332.669	0.0511693	0.114539	0.418833	0.999836	8.3391e-06	0.393401	7.12942e-05	nonsense_mediated_decay	Not_significant	Not_significant	4
ENSG00000100239.15	PPP6R2	1014.31	0.460347	0.223198	4.49244	0.343445	0.999981	4747.63	-0.0838304	0.13249	0.423821	0.905091	171.686	0.137909	0.175214	0.0759598	0.796239	8.3391e-06	0.0433076	0.0989566	protein_coding	Not_significant	Not_significant	4
ENSG00000100241.20	SBF1	1885.11	0.565192	0.25387	7.8286	0.0980626	0.999981	10113.7	-0.297069	0.174027	0.0224372	0.244196	193.225	0.0612086	0.122906	0.320689	0.999836	8.3391e-06	0.612262	7.12942e-05	protein_coding	Not_significant	Not_significant	4
ENSG00000100242.15	SUN2	585.478	0.304431	0.283684	5.18433	0.268902	0.999981	1990.11	-0.249672	0.173558	0.0490967	0.385134	172.652	-0.00286074	0.112427	0.958245	0.999836	8.3391e-06	0.414388	7.12942e-05	protein_coding	Not_significant	Not_significant	4
ENSG00000100243.20	CYB5R3	1314.03	0.247083	0.224686	4.33728	0.36228	0.999981	4431.82	-0.340774	0.171575	0.0100026	0.144439	390.815	-0.0579911	0.111292	0.370448	0.999836	8.3391e-06	0.840315	7.12942e-05	protein_coding	Not_significant	Not_significant	4
ENSG00000100258.17	LMF2	1040.79	0.272605	0.241475	1.90875	0.752537	0.999981	3708.61	-0.136047	0.143146	0.222218	0.755775	289.879	0.0354561	0.110802	0.56701	0.999836	8.3391e-06	0.121607	7.12942e-05	protein_coding	Not_significant	Not_significant	4
ENSG00000100263.13	RHBDD3	531.572	0.604198	0.344726	3.98293	0.408322	0.999981	2286.87	-0.0260669	0.138811	0.807534	0.990454	109.748	0.142257	0.221383	0.0379818	0.657355	8.3391e-06	0.00416554	0.1822	protein_coding	Not_significant	Not_significant	4
ENSG00000100266.18	PACSIN2	827.806	0.355792	0.236555	4.15141	0.385902	0.999981	2556.56	-0.142051	0.143654	0.197936	0.723538	269.178	0.0608253	0.119717	0.339109	0.999836	8.3391e-06	0.140539	7.12942e-05	nonsense_mediated_decay	Not_significant	Not_significant	4
ENSG00000100280.16	AP1B1	2533.41	0.478517	0.223069	5.22917	0.264581	0.999981	9011.83	-0.285506	0.163585	0.0226999	0.245785	707.509	0.0620417	0.107788	0.348819	0.999836	8.3391e-06	0.609444	7.12942e-05	retained_intron	Not_significant	Not_significant	4
ENSG00000100281.13	HMGXB4	453.781	0.439861	0.320002	3.61982	0.459895	0.999981	1879.76	0.0247721	0.120046	0.807163	0.990454	100.815	0.0935926	0.16351	0.0825566	0.813567	8.3391e-06	0.00416554	0.0896065	protein_coding	Not_significant	Not_significant	4
ENSG00000100284.20	TOM1	344.858	0.46944	0.312688	4.19795	0.379878	0.999981	1145.44	-0.17976	0.173612	0.134898	0.625143	104.281	0.0416571	0.123311	0.418097	0.999836	8.3391e-06	0.204021	7.12942e-05	protein_coding	Not_significant	Not_significant	4
ENSG00000100285.9	NEFH	909.972	0.210194	0.161202	3.16955	0.529863	0.999981	2805.98	-0.246567	0.139989	0.0288811	0.285563	296.175	-0.0232623	0.104209	0.709867	0.999836	8.3391e-06	0.544297	7.12942e-05	protein_coding	Not_significant	Not_significant	4
ENSG00000100294.12	MCAT	313.614	0.357399	0.306678	3.97648	0.409198	0.999981	1017.55	-0.188922	0.167143	0.114165	0.587637	97.137	0.0179779	0.118588	0.720432	0.999836	8.3391e-06	0.230891	7.12942e-05	protein_coding	Not_significant	Not_significant	4
ENSG00000100296.13	THOC5	1122.09	-0.108086	0.17885	3.46699	0.482915	0.999981	4161.09	-0.0880183	0.127497	0.409458	0.898065	296.669	-0.0818401	0.120774	0.23534	0.999836	8.3391e-06	0.046692	7.12942e-05	protein_coding	Not_significant	Not_significant	4
ENSG00000100297.15	MCM5	3770.46	0.165169	0.202551	0.72685	0.947977	0.999981	10083.8	-0.13523	0.140134	0.217239	0.74955	1377.67	0.00296216	0.0915065	0.949833	0.999836	8.3391e-06	0.125199	7.12942e-05	protein_coding	Not_significant	Not_significant	4
ENSG00000100299.17	ARSA	181.16	0.13144	0.351256	3.20426	0.524242	0.999981	628.136	-0.132219	0.153365	0.240421	0.779764	52.1722	-0.00197346	0.122223	0.95849	0.999836	8.3391e-06	0.108037	7.12942e-05	processed_transcript	Not_significant	Not_significant	4
ENSG00000100300.17	TSPO	337.093	0.0735014	0.33061	0.368007	0.985011	0.999981	957.18	-0.183305	0.17954	0.131118	0.619557	117.757	-0.0420549	0.122746	0.435973	0.999836	8.3391e-06	0.207919	7.12942e-05	protein_coding	Not_significant	Not_significant	4
ENSG00000100304.12	TTLL12	2150.58	0.303501	0.23895	2.45069	0.653487	0.999981	8082	-0.72843	0.175454	2.36125e-06	0.00015539	558.383	-0.335619	0.180979	0.00468791	0.229214	8.3391e-06	3.80858	0.639759	protein_coding	Not_significant	Not_significant	3
ENSG00000100316.15	RPL3	13879.5	0.000334769	0.149321	21.3134	0.000274425	0.0292362	53518.9	-0.149604	0.137555	0.167623	0.679645	3469.72	-0.13378	0.0852587	0.0536568	0.730897	1.53408	0.167718	0.136144	protein_coding	Translation_efficiency_(Ribo:RNA)	Translation_efficiency_(Ribo:RNA)
ENSG00000100319.12	ZMAT5	100.105	0.135609	0.368179	4.19536	0.380212	0.999981	161.282	0.0343614	0.163745	0.744986	0.983794	47.0217	0.0238047	0.125252	0.541144	0.999836	8.3391e-06	0.00709604	7.12942e-05	protein_coding	Not_significant	Not_significant	4
ENSG00000100320.22	RBFOX2	463.752	-0.0347246	0.23427	2.21926	0.695505	0.999981	2065.13	-0.248483	0.140246	0.0279724	0.280618	88.9765	-0.0559563	0.132877	0.268611	0.999836	8.3391e-06	0.551885	7.12942e-05	protein_coding	Not_significant	Not_significant	4
ENSG00000100321.14	SYNGR1	248.188	0.0419021	0.358138	2.29186	0.682251	0.999981	824.603	-0.508987	0.211362	0.00163821	0.0396999	74.9895	-0.0885448	0.159002	0.0945904	0.839699	8.3391e-06	1.40121	0.0758763	protein_coding	Not_significant	Not_significant	4
ENSG00000100324.13	TAB1	585.267	0.512069	0.276751	4.37626	0.357473	0.999981	2264.61	-0.381713	0.183757	0.00668241	0.110353	145.612	0.0161559	0.114174	0.769271	0.999836	8.3391e-06	0.957217	7.12942e-05	protein_coding	Not_significant	Not_significant	4
ENSG00000100325.14	ASCC2	774.545	0.163605	0.183888	2.00703	0.734467	0.999981	2800.24	-0.0576443	0.121418	0.562551	0.952189	211.788	0.0312827	0.111656	0.599537	0.999836	8.3391e-06	0.0212769	7.12942e-05	protein_coding	Not_significant	Not_significant	4
ENSG00000100335.13	MIEF1	1499.14	0.156383	0.209853	2.72026	0.605674	0.999981	7233.79	-0.096868	0.130181	0.356507	0.862998	232.728	0.0155176	0.108478	0.792601	0.999836	8.3391e-06	0.0639901	7.12942e-05	processed_transcript	Not_significant	Not_significant	4
ENSG00000100345.20	MYH9	2152.22	0.274851	0.155897	3.85692	0.425716	0.999981	6262.12	-0.0881209	0.127443	0.38935	0.886679	737.15	0.112713	0.107802	0.132655	0.934866	8.3391e-06	0.0522338	0.0292507	protein_coding	Not_significant	Not_significant	4
ENSG00000100347.14	SAMM50	814.507	0.0994376	0.173866	0.665966	0.955459	0.999981	2163.82	-0.104068	0.129277	0.312312	0.84084	299.105	-0.00328352	0.102621	0.95719	0.999836	8.3391e-06	0.0752869	7.12942e-05	protein_coding	Not_significant	Not_significant	4
ENSG00000100348.9	TXN2	1341.82	0.142497	0.243635	0.900893	0.924433	0.999981	4905.55	-0.119197	0.152775	0.275596	0.812336	361.709	-0.00799649	0.099419	0.894161	0.999836	8.3391e-06	0.0902643	7.12942e-05	protein_coding	Not_significant	Not_significant	4
ENSG00000100350.14	FOXRED2	626.3	0.256169	0.233205	1.47377	0.831277	0.999981	2704.14	-0.442094	0.156321	0.000711137	0.0205398	128.34	-0.0525511	0.125705	0.34743	0.999836	8.3391e-06	1.6874	7.12942e-05	protein_coding	Not_significant	Not_significant	4
ENSG00000100353.17	EIF3D	2480.39	0.00629048	0.164583	0.430866	0.979873	0.999981	5843	-0.0695193	0.12915	0.528533	0.946169	983.466	-0.0284807	0.0876555	0.655594	0.999836	8.3391e-06	0.0240311	7.12942e-05	protein_coding	Not_significant	Not_significant	4
ENSG00000100354.20	TNRC6B	877.265	-0.0834114	0.235499	2.17666	0.703304	0.999981	4283.58	-0.0257939	0.128586	0.747006	0.983839	131.356	-0.0231152	0.11592	0.668944	0.999836	8.3391e-06	0.00707592	7.12942e-05	protein_coding	Not_significant	Not_significant	4
ENSG00000100359.20	SGSM3	699.107	0.322021	0.262292	1.70253	0.790258	0.999981	2982.97	-0.155679	0.14909	0.167658	0.679661	146.637	0.0299158	0.116978	0.586628	0.999836	8.3391e-06	0.167708	7.12942e-05	protein_coding	Not_significant	Not_significant	4
ENSG00000100372.14	SLC25A17	797.773	-0.419969	0.140247	11.0589	0.02591	0.690403	1882.89	0.0589909	0.119867	0.537825	0.948311	315.977	-0.140152	0.146719	0.084583	0.817279	0.160897	0.0230492	0.0876298	nonsense_mediated_decay	Not_significant	Not_significant	4
ENSG00000100376.11	FAM118A	506.456	0.456893	0.193724	12.0766	0.0167909	0.538552	2290.38	-0.0646742	0.11653	0.515707	0.941487	93.6072	0.0811797	0.146841	0.155587	0.965211	0.268773	0.0261858	0.0153777	processed_transcript	Not_significant	Not_significant	4
ENSG00000100380.13	ST13	1507.79	-0.110874	0.12605	16.5578	0.00235509	0.140603	6337.23	-0.0921909	0.116705	0.341107	0.85784	325.833	-0.0815984	0.117597	0.240843	0.999836	0.852004	0.0665937	7.12942e-05	protein_coding	Not_significant	Not_significant	4
ENSG00000100387.8	RBX1	969.651	-0.590832	0.183405	11.4498	0.0219481	0.622294	1188.37	0.448158	0.161049	0.000811944	0.0228325	491.603	-0.0131374	0.100155	0.83482	0.999836	0.206005	1.64145	7.12942e-05	retained_intron	Not_significant	Not_significant	4
ENSG00000100393.11	EP300	1958.62	0.209646	0.119562	4.56123	0.335349	0.999981	7725.51	-0.0718984	0.113699	0.461448	0.921298	472.885	0.0706824	0.10932	0.311538	0.999836	8.3391e-06	0.0356	7.12942e-05	protein_coding	Not_significant	Not_significant	4
ENSG00000100395.14	L3MBTL2	453.877	0.356923	0.272402	2.38152	0.665969	0.999981	1970.85	-0.209401	0.154383	0.0747904	0.481837	91.8864	0.018302	0.118891	0.709885	0.999836	8.3391e-06	0.3171	7.12942e-05	protein_coding	Not_significant	Not_significant	4
ENSG00000100401.19	RANGAP1	2310.5	0.494726	0.223929	6.65987	0.154992	0.999981	8450.81	-0.426643	0.187416	0.00284924	0.0593614	622.749	-0.00147073	0.0923985	0.980885	0.999836	8.3391e-06	1.2265	7.12942e-05	protein_coding	Not_significant	Not_significant	4
ENSG00000100403.11	ZC3H7B	1390.44	-0.00816649	0.198639	0.285637	0.990722	0.999981	6682.36	-0.0974645	0.126073	0.34211	0.858542	218.404	-0.0337873	0.112312	0.57079	0.999836	8.3391e-06	0.0662382	7.12942e-05	protein_coding	Not_significant	Not_significant	4
ENSG00000100410.7	PHF5A	483.517	-0.463109	0.2218	6.71277	0.151868	0.999981	1681.87	0.00582321	0.12572	0.955512	0.996742	138.574	-0.133439	0.182033	0.0730545	0.787264	8.3391e-06	0.00141744	0.103879	protein_coding	Not_significant	Not_significant	4
ENSG00000100412.15	ACO2	1824.81	0.0117398	0.21473	2.01712	0.73261	0.999981	4907.55	-0.0932431	0.140858	0.375875	0.877735	664.197	-0.0535759	0.100326	0.465427	0.999836	8.3391e-06	0.0566365	7.12942e-05	protein_coding	Not_significant	Not_significant	4
ENSG00000100413.16	POLR3H	629.957	0.212201	0.279084	1.04632	0.902692	0.999981	2807.15	-0.14531	0.153757	0.194784	0.718362	120.527	0.00523094	0.114685	0.924027	0.999836	8.3391e-06	0.143656	7.12942e-05	protein_coding	Not_significant	Not_significant	4
ENSG00000100416.12	TRMU	628.625	0.309711	0.228422	2.79776	0.592219	0.999981	2837.79	-0.0949753	0.127486	0.355079	0.862751	116.622	0.0460557	0.124092	0.394333	0.999836	8.3391e-06	0.0641143	7.12942e-05	processed_transcript	Not_significant	Not_significant	4
ENSG00000100418.7	DESI1	411.296	-0.249527	0.218948	2.14205	0.709652	0.999981	1564.57	-0.0485121	0.122487	0.640818	0.963881	104.839	-0.0613443	0.132303	0.264291	0.999836	8.3391e-06	0.0159766	7.12942e-05	protein_coding	Not_significant	Not_significant	4
ENSG00000100422.13	CERK	263.49	0.220912	0.299783	2.56462	0.633103	0.999981	1216.12	-0.0855316	0.134003	0.416891	0.901984	46.285	0.0167508	0.123461	0.673093	0.999836	8.3391e-06	0.0448012	7.12942e-05	protein_coding	Not_significant	Not_significant	4
ENSG00000100425.18	BRD1	604.416	0.523791	0.234472	5.31849	0.256151	0.999981	2581.81	-0.182212	0.139716	0.0968171	0.547617	126.568	0.0722396	0.136761	0.216353	0.999836	8.3391e-06	0.261523	7.12942e-05	nonsense_mediated_decay	Not_significant	Not_significant	4
ENSG00000100426.6	ZBED4	481.08	0.422413	0.260223	4.59484	0.331449	0.999981	2440.89	-0.176516	0.13686	0.104353	0.566146	62.9821	0.029484	0.124322	0.511391	0.999836	8.3391e-06	0.247072	7.12942e-05	protein_coding	Not_significant	Not_significant	4
ENSG00000100439.10	ABHD4	198.301	-0.243264	0.347264	2.83698	0.585466	0.999981	751.22	0.0195563	0.138677	0.849904	0.993004	50.9289	-0.0131708	0.123264	0.730292	0.999836	8.3391e-06	0.00304891	7.12942e-05	protein_coding	Not_significant	Not_significant	4
ENSG00000100441.9	KHNYN	358.434	-0.0282288	0.29876	0.993722	0.910746	0.999981	1731.14	-0.0255883	0.129874	0.807222	0.990454	55.4911	-0.00371546	0.121148	0.927563	0.999836	8.3391e-06	0.00416554	7.12942e-05	protein_coding	Not_significant	Not_significant	4
ENSG00000100442.10	FKBP3	789.596	-0.143442	0.350317	2.28039	0.684341	0.999981	1058.91	0.200449	0.203335	0.117974	0.595698	391.307	0.109872	0.139815	0.136297	0.936687	8.3391e-06	0.224974	0.0284053	protein_coding	Not_significant	Not_significant	4
ENSG00000100445.17	SDR39U1	170.212	0.155928	0.280393	3.12225	0.53758	0.999981	357.317	-0.024756	0.144302	0.79395	0.989797	71.7438	0.0201806	0.12081	0.661255	0.999836	8.3391e-06	0.0044538	7.12942e-05	retained_intron	Not_significant	Not_significant	4
ENSG00000100461.17	RBM23	1014.45	-0.0883314	0.210594	0.79825	0.938683	0.999981	4263.52	-0.173367	0.141724	0.117716	0.595525	219.19	-0.110862	0.147297	0.128013	0.926477	8.3391e-06	0.2251	0.0331654	protein_coding	Not_significant	Not_significant	4
ENSG00000100462.15	PRMT5	1373.36	0.0294392	0.202306	1.2791	0.864912	0.999981	3799	-0.0642375	0.135105	0.544469	0.950163	489.425	-0.01468	0.0960662	0.820564	0.999836	8.3391e-06	0.0222019	7.12942e-05	protein_coding	Not_significant	Not_significant	4
ENSG00000100473.15	COCH	1343.16	-0.0703482	0.123904	2.78226	0.594899	0.999981	3004.48	-0.0159098	0.117697	0.868753	0.993772	548.138	-0.0261389	0.0942555	0.688811	0.999836	8.3391e-06	0.0027132	7.12942e-05	retained_intron	Not_significant	Not_significant	4
ENSG00000100479.12	POLE2	259.469	-0.658169	0.265116	7.15674	0.127833	0.999981	513.417	0.0964204	0.146823	0.37808	0.879085	112.417	-0.108088	0.167651	0.0947279	0.840083	8.3391e-06	0.055969	0.0756778	retained_intron	Not_significant	Not_significant	4
ENSG00000100504.16	PYGL	145.053	-0.383343	0.331937	2.43214	0.656827	0.999981	340.266	-0.482926	0.218396	0.00308975	0.0628821	57.6235	-0.599776	0.50333	0.0058239	0.263455	8.3391e-06	1.20147	0.579293	protein_coding	Not_significant	Not_significant	4
ENSG00000100519.11	PSMC6	546.013	-0.298517	0.346219	2.2529	0.689357	0.999981	1034.88	0.1018	0.171238	0.367343	0.870453	241.115	-0.0118011	0.108365	0.835336	0.999836	8.3391e-06	0.0602545	7.12942e-05	protein_coding	Not_significant	Not_significant	4
ENSG00000100522.8	GNPNAT1	137.975	-0.0174664	0.314841	1.79805	0.772839	0.999981	314.072	0.09938	0.15763	0.375951	0.877735	55.8207	0.0255579	0.124364	0.542856	0.999836	8.3391e-06	0.0566365	7.12942e-05	protein_coding	Not_significant	Not_significant	4
ENSG00000100523.14	DDHD1	197.037	0.280192	0.45167	1.40915	0.842603	0.999981	785.048	0.00201865	0.157537	0.976338	0.998461	46.8119	0.0326718	0.127896	0.414246	0.999836	8.3391e-06	0.000669034	7.12942e-05	protein_coding	Not_significant	Not_significant	4
ENSG00000100528.11	CNIH1	299.204	0.0574067	0.27421	1.86136	0.761239	0.999981	767.343	0.0561284	0.144725	0.610768	0.95886	112.617	0.041981	0.122522	0.435313	0.999836	8.3391e-06	0.0182448	7.12942e-05	protein_coding	Not_significant	Not_significant	4
ENSG00000100554.11	ATP6V1D	151.155	-0.434419	0.320659	4.10271	0.392284	0.999981	377.135	0.0978641	0.157935	0.384569	0.883381	57.8994	-0.0231633	0.123369	0.586256	0.999836	8.3391e-06	0.0538519	7.12942e-05	nonsense_mediated_decay	Not_significant	Not_significant	4
ENSG00000100564.8	PIGH	149.081	-0.293766	0.332204	2.41138	0.660572	0.999981	423.823	0.205526	0.178152	0.0988692	0.552619	52.0445	0.010776	0.122239	0.790062	0.999836	8.3391e-06	0.257574	7.12942e-05	protein_coding	Not_significant	Not_significant	4
ENSG00000100567.12	PSMA3	869.758	-0.58719	0.321795	4.0853	0.394585	0.999981	1513.23	0.193244	0.187467	0.12348	0.604746	397.018	-0.07934	0.12439	0.247767	0.999836	8.3391e-06	0.218427	7.12942e-05	protein_coding	Not_significant	Not_significant	4
ENSG00000100578.14	KIAA0586	272.691	-0.525956	0.348624	3.58358	0.465284	0.999981	879.827	-0.041774	0.152132	0.700379	0.974758	84.928	-0.13107	0.202235	0.0523936	0.72928	8.3391e-06	0.0111032	0.137106	protein_coding	Not_significant	Not_significant	4
ENSG00000100580.7	TMED8	214.835	0.579287	0.335342	4.62037	0.328513	0.999981	957.838	0.0551033	0.134142	0.610723	0.95886	41.0858	0.0609493	0.143196	0.124136	0.915982	8.3391e-06	0.0182448	0.0381131	protein_coding	Not_significant	Not_significant	4
ENSG00000100591.7	AHSA1	1086.96	-0.142274	0.15657	1.61094	0.806825	0.999981	2542.8	-0.11205	0.125912	0.269103	0.804588	432.843	-0.139669	0.138165	0.0866345	0.824626	8.3391e-06	0.0944265	0.0837432	protein_coding	Not_significant	Not_significant	4
ENSG00000100592.15	DAAM1	154.379	0.0580381	0.445941	1.94835	0.745259	0.999981	445.835	0.0389569	0.167258	0.714396	0.977989	53.281	0.0231744	0.124077	0.576614	0.999836	8.3391e-06	0.00966613	7.12942e-05	retained_intron	Not_significant	Not_significant	4
ENSG00000100596.6	SPTLC2	324.242	-0.0335128	0.236991	0.889811	0.926018	0.999981	1335.69	-0.0530567	0.123952	0.614594	0.959641	72.7679	-0.0131279	0.119901	0.772622	0.999836	8.3391e-06	0.0178911	7.12942e-05	protein_coding	Not_significant	Not_significant	4
ENSG00000100600.14	LGMN	196.859	0.609303	0.367993	3.32843	0.504441	0.999981	517.025	-0.65413	0.217125	0.000207809	0.00736459	72.9541	-0.0117548	0.121406	0.775605	0.999836	8.3391e-06	2.13285	7.12942e-05	protein_coding	Not_significant	Not_significant	3
ENSG00000100601.9	ALKBH1	148.769	-0.214376	0.351585	3.49092	0.479261	0.999981	444.808	-0.0913251	0.142484	0.398461	0.891872	49.7708	-0.0362615	0.12964	0.349488	0.999836	8.3391e-06	0.0496975	7.12942e-05	protein_coding	Not_significant	Not_significant	4
ENSG00000100603.13	SNW1	401.989	-0.0165995	0.215043	1.50189	0.826307	0.999981	1035.52	-0.0549049	0.125084	0.587661	0.954471	150.755	-0.00852872	0.113821	0.87143	0.999836	8.3391e-06	0.0202374	7.12942e-05	protein_coding	Not_significant	Not_significant	4
ENSG00000100605.16	ITPK1	361.325	0.219215	0.328066	0.594696	0.963651	0.999981	1639.38	-0.180685	0.162831	0.12713	0.611738	66.2189	-0.00550132	0.120225	0.900028	0.999836	8.3391e-06	0.213434	7.12942e-05	protein_coding	Not_significant	Not_significant	4
ENSG00000100612.13	DHRS7	124.42	-0.40172	0.324611	2.0234	0.731454	0.999981	247.595	0.250102	0.194661	0.0583654	0.421166	53.7869	0.00241418	0.12205	0.95176	0.999836	8.3391e-06	0.375547	7.12942e-05	protein_coding	Not_significant	Not_significant	4
ENSG00000100614.17	PPM1A	238.603	-0.514852	0.344082	2.9869	0.56002	0.999981	922.404	0.0475331	0.141964	0.65515	0.965781	59.4155	-0.0493904	0.133318	0.264532	0.999836	8.3391e-06	0.0151213	7.12942e-05	protein_coding	Not_significant	Not_significant	4
ENSG00000100632.10	ERH	1065.98	-0.625904	0.156347	20.1668	0.000462914	0.043209	2607.65	0.0929929	0.120278	0.35088	0.861526	413.258	-0.339158	0.185873	0.0051418	0.243711	1.36443	0.0647317	0.613125	protein_coding	Translation_efficiency_(Ribo:RNA)	Translation_efficiency_(Ribo:RNA)
ENSG00000100644.16	HIF1A	213.191	-0.0952016	0.417313	0.689184	0.952656	0.999981	599.851	-0.0458035	0.16682	0.662952	0.967254	75.0698	-0.0251132	0.121522	0.595721	0.999836	8.3391e-06	0.0144595	7.12942e-05	processed_transcript	Not_significant	Not_significant	4
ENSG00000100647.7	SUSD6	284.865	0.126158	0.307945	4.01304	0.404243	0.999981	1333.89	-0.0933016	0.132185	0.373856	0.876253	48.2508	0.00720512	0.122688	0.852881	0.999836	8.3391e-06	0.0573707	7.12942e-05	protein_coding	Not_significant	Not_significant	4
ENSG00000100650.15	SRSF5	1808.47	-0.115941	0.0982748	3.17611	0.528798	0.999981	5353.46	0.0709819	0.112417	0.442624	0.914675	610.295	0.000564215	0.0932128	0.993038	0.999836	8.3391e-06	0.0387334	7.12942e-05	protein_coding	Not_significant	Not_significant	4
ENSG00000100664.10	EIF5	1839.02	-0.215755	0.215858	1.4471	0.835968	0.999981	5888.64	0.0707251	0.14209	0.529948	0.946663	577.262	-0.0280197	0.095588	0.66715	0.999836	8.3391e-06	0.0238047	7.12942e-05	processed_transcript	Not_significant	Not_significant	4
ENSG00000100697.14	DICER1	381.747	-0.147993	0.42413	0.534538	0.970053	0.999981	1729.96	-0.0107122	0.161754	0.916132	0.994768	70.335	-0.0193749	0.120988	0.673355	0.999836	8.3391e-06	0.00227807	7.12942e-05	protein_coding	Not_significant	Not_significant	4
ENSG00000100711.13	ZFYVE21	150.065	0.27949	0.351359	2.73029	0.603925	0.999981	508.754	-0.271536	0.18309	0.0382607	0.336388	44.3577	-0.00684553	0.122939	0.85187	0.999836	8.3391e-06	0.473159	7.12942e-05	protein_coding	Not_significant	Not_significant	4
ENSG00000100714.15	MTHFD1	1372.63	0.0381224	0.146204	2.29815	0.681106	0.999981	3507.68	-0.218395	0.136886	0.0481255	0.380564	517.298	-0.116251	0.119431	0.128509	0.928703	8.3391e-06	0.419572	0.032123	protein_coding	Not_significant	Not_significant	4
ENSG00000100722.18	ZC3H14	565.044	-0.365927	0.249517	2.91195	0.572667	0.999981	1637.99	0.0985515	0.144303	0.35681	0.863351	194.061	-0.0473046	0.117848	0.427509	0.999836	8.3391e-06	0.0638128	7.12942e-05	protein_coding	Not_significant	Not_significant	4
ENSG00000100726.14	TELO2	1729.59	0.361	0.270712	3.42134	0.489939	0.999981	5813.14	-0.270899	0.174292	0.0300512	0.293176	516.059	0.00525243	0.103998	0.93359	0.999836	8.3391e-06	0.532872	7.12942e-05	nonsense_mediated_decay	Not_significant	Not_significant	4
ENSG00000100749.7	VRK1	482.181	-0.296114	0.307558	1.34019	0.85452	0.999981	1069.49	0.00210813	0.136765	0.981615	0.998941	197.641	-0.0613706	0.128437	0.297776	0.999836	8.3391e-06	0.000460169	7.12942e-05	protein_coding	Not_significant	Not_significant	4
ENSG00000100764.13	PSMC1	250.637	0.115198	0.249767	3.57362	0.466773	0.999981	691.958	0.110997	0.139459	0.299599	0.830206	89.4064	0.0532939	0.130562	0.304	0.999836	8.3391e-06	0.0808143	7.12942e-05	protein_coding	Not_significant	Not_significant	4
ENSG00000100796.17	PPP4R3A	504.592	0.0309455	0.215313	1.12612	0.890106	0.999981	1893.65	-0.0076411	0.127969	0.935528	0.995406	131.273	0.0151143	0.113647	0.77504	0.999836	8.3391e-06	0.00199996	7.12942e-05	protein_coding	Not_significant	Not_significant	4
ENSG00000100804.18	PSMB5	3088.91	-0.190344	0.204757	0.964066	0.915195	0.999981	7174.4	-0.0151025	0.131033	0.849636	0.993004	1234.64	-0.106266	0.107657	0.150449	0.961196	8.3391e-06	0.00304891	0.0171882	protein_coding	Not_significant	Not_significant	4
ENSG00000100811.11	YY1	911.534	-0.274204	0.145901	7.78763	0.0996748	0.999981	3061.33	-0.16813	0.126248	0.111818	0.582958	272.252	-0.320979	0.200621	0.00799312	0.317334	8.3391e-06	0.234363	0.498484	protein_coding	Not_significant	Not_significant	4
ENSG00000100813.14	ACIN1	3492.18	0.211602	0.119754	4.37221	0.35797	0.999981	14428.4	-0.181971	0.123615	0.0817503	0.504314	779.104	0.0135274	0.0908395	0.835865	0.999836	8.3391e-06	0.297299	7.12942e-05	protein_coding	Not_significant	Not_significant	4
ENSG00000100814.17	CCNB1IP1	699.701	-0.572919	0.194615	12.3864	0.0146977	0.495904	2967.9	0.134087	0.128467	0.198661	0.724364	148.338	-0.114036	0.161064	0.103426	0.865942	0.304603	0.140043	0.0625114	protein_coding	Not_significant	Not_significant	4
ENSG00000100823.11	APEX1	2085.44	0.0703961	0.156368	5.05516	0.281684	0.999981	5123.55	-0.167852	0.138945	0.12502	0.607263	806.813	-0.0709934	0.0960178	0.302271	0.999836	8.3391e-06	0.216623	7.12942e-05	protein_coding	Not_significant	Not_significant	4
ENSG00000100836.10	PABPN1	1216.91	0.587716	0.229476	10.0703	0.0392597	0.831495	5078.84	0.00884157	0.121889	0.934334	0.995299	266.343	0.488949	0.234296	0.00173074	0.119543	0.0801401	0.00204629	0.922475	protein_coding	Not_significant	Not_significant	4
ENSG00000100852.12	ARHGAP5	449.509	0.0101107	0.599025	0.257895	0.992368	0.999981	2145.07	0.00439799	0.200543	0.953791	0.996742	72.3275	0.0150722	0.120281	0.753367	0.999836	8.3391e-06	0.00141744	7.12942e-05	protein_coding	Not_significant	Not_significant	4
ENSG00000100865.14	CINP	235.659	-0.524448	0.278223	4.60405	0.330388	0.999981	783.156	-0.027388	0.131983	0.793	0.989797	71.129	-0.0874289	0.157106	0.103563	0.865979	8.3391e-06	0.0044538	0.0624928	nonsense_mediated_decay	Not_significant	Not_significant	4
ENSG00000100883.11	SRP54	556.218	-0.416214	0.274088	2.87426	0.579083	0.999981	1056.36	0.00147145	0.137399	0.980188	0.998635	245.271	-0.141653	0.177042	0.0790079	0.80637	8.3391e-06	0.000593103	0.0934655	protein_coding	Not_significant	Not_significant	4
ENSG00000100888.12	CHD8	1961.11	0.0768059	0.125933	4.23758	0.374807	0.999981	7527.65	-0.100442	0.115146	0.3012	0.831594	493.541	-0.0124221	0.0975245	0.86909	0.999836	8.3391e-06	0.0800888	7.12942e-05	protein_coding	Not_significant	Not_significant	4
ENSG00000100889.11	PCK2	890.7	0.179165	0.254347	2.04615	0.727271	0.999981	2596.63	-0.297452	0.183986	0.0269391	0.273624	304.585	-0.0743963	0.119853	0.278789	0.999836	8.3391e-06	0.562846	7.12942e-05	protein_coding	Not_significant	Not_significant	4
ENSG00000100897.17	DCAF11	776.654	0.063674	0.235582	0.895678	0.92518	0.999981	3393.48	-0.0182193	0.130768	0.860536	0.993772	155.139	0.0212151	0.113066	0.713404	0.999836	8.3391e-06	0.0027132	7.12942e-05	protein_coding	Not_significant	Not_significant	4
ENSG00000100902.10	PSMA6	777.164	-0.243202	0.231	6.74272	0.150125	0.999981	539.91	0.196408	0.167875	0.104591	0.566372	434.769	0.0360791	0.10699	0.570317	0.999836	8.3391e-06	0.246898	7.12942e-05	protein_coding	Not_significant	Not_significant	4
ENSG00000100906.10	NFKBIA	526.843	0.0241701	0.236768	0.84782	0.931925	0.999981	1602.08	-0.0759214	0.136222	0.472636	0.927132	173.748	-0.0132966	0.11167	0.813604	0.999836	8.3391e-06	0.0328586	7.12942e-05	protein_coding	Not_significant	Not_significant	4
ENSG00000100911.14	PSME2	1147.16	-0.0912543	0.149927	7.31912	0.119955	0.999981	2548.64	0.0911999	0.126047	0.373862	0.876253	469.815	0.0391286	0.0988474	0.55269	0.999836	8.3391e-06	0.0573707	7.12942e-05	retained_intron	Not_significant	Not_significant	4
ENSG00000100934.14	SEC23A	409.23	-0.24418	0.222577	2.73966	0.602293	0.999981	1288.87	-0.00700761	0.128833	0.936148	0.995542	130.508	-0.0499365	0.123499	0.378592	0.999836	8.3391e-06	0.00194033	7.12942e-05	retained_intron	Not_significant	Not_significant	4
ENSG00000100938.17	GMPR2	696.833	0.0856284	0.239563	4.26534	0.371285	0.999981	2616.01	-0.119807	0.143082	0.274612	0.810449	181.176	-0.0155241	0.110676	0.783494	0.999836	8.3391e-06	0.0912742	7.12942e-05	protein_coding	Not_significant	Not_significant	4
ENSG00000100941.8	PNN	1537.27	0.0160173	0.361402	0.297032	0.990005	0.999981	4950.21	0.00395072	0.159668	0.975455	0.998435	479.815	0.0286592	0.104291	0.663677	0.999836	8.3391e-06	0.000680228	7.12942e-05	protein_coding	Not_significant	Not_significant	4
ENSG00000100949.14	RABGGTA	421.226	0.22996	0.290752	0.731366	0.947405	0.999981	1251.6	-0.0900233	0.149486	0.411469	0.899113	141.697	0.0262074	0.115877	0.634157	0.999836	8.3391e-06	0.0461856	7.12942e-05	retained_intron	Not_significant	Not_significant	4
ENSG00000100979.14	PLTP	284.187	0.00771153	0.313242	1.8417	0.764845	0.999981	598.493	-0.687631	0.21152	8.99397e-05	0.00372711	119.784	-0.48289	0.347732	0.00559321	0.256597	8.3391e-06	2.42863	0.590748	protein_coding	Not_significant	Not_significant	3
ENSG00000100982.11	PCIF1	455.348	0.109324	0.281	1.26872	0.866659	0.999981	1940.46	-0.205951	0.153806	0.0778895	0.492382	95.8117	-0.0205023	0.11966	0.672947	0.999836	8.3391e-06	0.307698	7.12942e-05	protein_coding	Not_significant	Not_significant	4
ENSG00000100983.9	GSS	1326.2	0.00692168	0.1973	1.04405	0.903044	0.999981	3705.08	-0.0229264	0.13219	0.82224	0.991219	469.209	0.00448505	0.0953326	0.950548	0.999836	8.3391e-06	0.00383026	7.12942e-05	protein_coding	Not_significant	Not_significant	4
ENSG00000100991.11	TRPC4AP	1091.28	0.42657	0.194823	5.83329	0.211949	0.999981	3502.66	-0.242008	0.149934	0.0393503	0.342678	341.83	0.0582639	0.11133	0.382673	0.999836	8.3391e-06	0.465113	7.12942e-05	protein_coding	Not_significant	Not_significant	4
ENSG00000100994.11	PYGB	430.487	0.281936	0.247073	4.82328	0.305916	0.999981	1489.28	-0.129679	0.141426	0.23779	0.776386	124.29	0.0259893	0.117243	0.627397	0.999836	8.3391e-06	0.109922	7.12942e-05	protein_coding	Not_significant	Not_significant	4
ENSG00000100997.18	ABHD12	371.358	0.0685677	0.305483	0.230812	0.993832	0.999981	1464.48	-0.109454	0.148841	0.315947	0.8436	89.6112	-0.0122761	0.118493	0.79539	0.999836	8.3391e-06	0.0738632	7.12942e-05	nonsense_mediated_decay	Not_significant	Not_significant	4
ENSG00000101003.9	GINS1	275.884	-0.177087	0.244898	1.06212	0.900235	0.999981	731.075	-0.0560046	0.134891	0.590006	0.954471	101.426	-0.0490439	0.126385	0.360717	0.999836	8.3391e-06	0.0202374	7.12942e-05	protein_coding	Not_significant	Not_significant	4
ENSG00000101004.14	NINL	234.295	0.477776	0.335346	2.83782	0.585321	0.999981	1060.27	-0.280191	0.16109	0.0225217	0.2447	43.259	0.0161601	0.124506	0.659579	0.999836	8.3391e-06	0.611367	7.12942e-05	protein_coding	Not_significant	Not_significant	4
ENSG00000101019.21	UQCC1	575.725	-0.0365233	0.185175	1.32154	0.857711	0.999981	2110.45	0.0539605	0.120882	0.594815	0.955314	154.621	0.0221315	0.113121	0.702842	0.999836	8.3391e-06	0.0198539	7.12942e-05	retained_intron	Not_significant	Not_significant	4
ENSG00000101040.19	ZMYND8	1712.77	0.0890486	0.141143	2.29009	0.682575	0.999981	6378.24	-0.253776	0.13403	0.0208798	0.234248	450.399	-0.097511	0.120078	0.186291	0.997702	8.3391e-06	0.630325	0.000999142	protein_coding	Not_significant	Not_significant	4
ENSG00000101057.15	MYBL2	2358.13	0.488012	0.239223	4.97793	0.289569	0.999981	11237	-0.24015	0.167558	0.0498429	0.389044	380.195	0.0754826	0.117564	0.271128	0.999836	8.3391e-06	0.410002	7.12942e-05	protein_coding	Not_significant	Not_significant	4
ENSG00000101079.20	NDRG3	464.351	0.0970675	0.220055	1.96596	0.74202	0.999981	1451.43	-0.0765288	0.129072	0.458374	0.920373	149.205	0.0081161	0.112944	0.88424	0.999836	8.3391e-06	0.0360363	7.12942e-05	protein_coding	Not_significant	Not_significant	4
ENSG00000101084.16	C20orf24	302.061	0.436161	0.393748	6.86492	0.143201	0.999981	277.262	0.11819	0.173569	0.302985	0.833672	162.232	0.394851	0.394131	0.00927464	0.343958	8.3391e-06	0.079005	0.463495	protein_coding	Not_significant	Not_significant	4
ENSG00000101096.19	NFATC2	240.196	-0.0805902	0.276668	1.96619	0.741978	0.999981	993.142	-0.182478	0.141474	0.0980684	0.549796	53.522	-0.0307712	0.126411	0.45762	0.999836	8.3391e-06	0.259798	7.12942e-05	protein_coding	Not_significant	Not_significant	4
ENSG00000101109.11	STK4	397.478	-0.0214693	0.200501	1.13622	0.888484	0.999981	1710.78	0.0612902	0.119411	0.534297	0.947463	81.8774	0.0108004	0.118132	0.825814	0.999836	8.3391e-06	0.0234376	7.12942e-05	protein_coding	Not_significant	Not_significant	4
ENSG00000101126.15	ADNP	1179.64	-0.147793	0.148682	5.96994	0.201405	0.999981	5026.07	-0.0687364	0.117509	0.479384	0.929065	248.333	-0.0787964	0.124433	0.263871	0.999836	8.3391e-06	0.0319539	7.12942e-05	protein_coding	Not_significant	Not_significant	4
ENSG00000101132.9	PFDN4	155.243	-0.0138914	0.256808	26.6466	2.34322e-05	0.00405846	383.345	0.525126	0.192343	0.000712297	0.0205463	59.7754	0.118933	0.194814	0.0457636	0.695752	2.39164	1.68727	0.157545	protein_coding	Translation_efficiency_(Ribo:RNA)	Translation_efficiency_(Ribo:RNA)
ENSG00000101138.11	CSTF1	573.517	-0.102984	0.222059	2.89344	0.575813	0.999981	1710.73	-0.167873	0.131447	0.112963	0.584595	192.31	-0.0776471	0.135298	0.222321	0.999836	8.3391e-06	0.233145	7.12942e-05	retained_intron	Not_significant	Not_significant	4
ENSG00000101146.12	RAE1	770.882	-0.158543	0.210756	1.19605	0.878749	0.999981	1878.86	-0.0488134	0.131556	0.638472	0.962949	299.44	-0.0768069	0.12068	0.261776	0.999836	8.3391e-06	0.0163968	7.12942e-05	protein_coding	Not_significant	Not_significant	4
ENSG00000101150.17	TPD52L2	864.012	-0.00431618	0.220205	1.36543	0.85018	0.999981	3575.67	-0.200164	0.149537	0.0823774	0.50652	192.147	-0.0766129	0.129385	0.238933	0.999836	8.3391e-06	0.295403	7.12942e-05	protein_coding	Not_significant	Not_significant	4
ENSG00000101152.10	DNAJC5	963.562	0.131995	0.286009	1.92356	0.749815	0.999981	4793.46	-0.114224	0.142185	0.289495	0.8234	135.499	-0.00120088	0.115565	0.976508	0.999836	8.3391e-06	0.0843893	7.12942e-05	protein_coding	Not_significant	Not_significant	4
ENSG00000101158.13	NELFCD	1315.34	0.125009	0.164899	2.56938	0.632257	0.999981	4535.03	-0.150866	0.134147	0.16126	0.671686	381.184	-0.0187571	0.0988066	0.770199	0.999836	8.3391e-06	0.172833	7.12942e-05	protein_coding	Not_significant	Not_significant	4
ENSG00000101160.13	CTSZ	466.375	0.527925	0.229834	7.35896	0.118092	0.999981	1100.45	-0.440855	0.174979	0.00166062	0.0401103	184.943	0.0119943	0.111077	0.836	0.999836	8.3391e-06	1.39674	7.12942e-05	protein_coding	Not_significant	Not_significant	4
ENSG00000101161.7	PRPF6	1233.39	0.180779	0.21619	1.46287	0.833197	0.999981	3853.44	-0.257015	0.160794	0.0356059	0.324738	396.542	-0.05448	0.108711	0.427273	0.999836	8.3391e-06	0.488467	7.12942e-05	protein_coding	Not_significant	Not_significant	4
ENSG00000101166.15	PRELID3B	564.46	-0.110911	0.322351	0.772536	0.942092	0.999981	1431.35	0.102201	0.16833	0.360435	0.866461	214.038	0.0448251	0.11402	0.471846	0.999836	8.3391e-06	0.0622509	7.12942e-05	protein_coding	Not_significant	Not_significant	4
ENSG00000101181.17	MTG2	522.112	-0.155054	0.277671	1.44041	0.837142	0.999981	2201.33	-0.0706039	0.13786	0.497893	0.935314	112.085	-0.048475	0.125671	0.368231	0.999836	8.3391e-06	0.0290427	7.12942e-05	processed_transcript	Not_significant	Not_significant	4
ENSG00000101182.14	PSMA7	3099.1	-0.0605548	0.156903	0.546072	0.968864	0.999981	6393.18	0.124607	0.133146	0.241324	0.780437	1317.71	0.101312	0.0984311	0.158718	0.967128	8.3391e-06	0.107662	0.0145159	protein_coding	Not_significant	Not_significant	4
ENSG00000101187.15	SLCO4A1	254.92	0.550123	0.338595	3.62438	0.459219	0.999981	873.433	-0.201829	0.173005	0.0979101	0.549697	74.4762	0.03908	0.126928	0.397197	0.999836	8.3391e-06	0.259876	7.12942e-05	protein_coding	Not_significant	Not_significant	4
ENSG00000101189.6	MRGBP	413.033	0.581757	0.284048	4.22156	0.37685	0.999981	1786.77	-0.0578035	0.129975	0.609556	0.95886	84.2837	0.100691	0.16906	0.0750232	0.790658	8.3391e-06	0.0182448	0.102011	protein_coding	Not_significant	Not_significant	4
ENSG00000101191.16	DIDO1	1393.93	0.237844	0.146865	4.88432	0.299374	0.999981	6045.6	-0.0504499	0.115206	0.627602	0.961217	282.958	0.0897532	0.12557	0.204623	0.999836	8.3391e-06	0.0171784	7.12942e-05	protein_coding	Not_significant	Not_significant	4
ENSG00000101193.7	GID8	625.442	0.288911	0.207651	2.46435	0.65103	0.999981	2519.94	-0.0303385	0.122561	0.758408	0.985571	145.71	0.0780075	0.135827	0.212449	0.999836	8.3391e-06	0.00631189	7.12942e-05	protein_coding	Not_significant	Not_significant	4
ENSG00000101199.12	ARFGAP1	1105.09	0.505273	0.243759	5.33225	0.254873	0.999981	5264.31	-0.301131	0.172104	0.0202037	0.229497	178.118	0.0413779	0.115329	0.492208	0.999836	8.3391e-06	0.639223	7.12942e-05	protein_coding	Not_significant	Not_significant	4
ENSG00000101216.10	GMEB2	453.921	0.586521	0.286569	5.22678	0.26481	0.999981	1937	-0.172194	0.155831	0.137153	0.628806	95.2613	0.0720245	0.140022	0.199744	0.999836	8.3391e-06	0.201483	7.12942e-05	protein_coding	Not_significant	Not_significant	4
ENSG00000101220.17	C20orf27	829.83	0.444654	0.249962	3.7049	0.447413	0.999981	3186.81	-0.310015	0.177406	0.0190252	0.221373	208.743	0.0209874	0.109432	0.727129	0.999836	8.3391e-06	0.654876	7.12942e-05	protein_coding	Not_significant	Not_significant	4
ENSG00000101224.17	CDC25B	561.126	0.2247	0.259811	1.41137	0.842216	0.999981	2362.01	-0.101189	0.138008	0.345639	0.859113	120.959	0.0258232	0.11811	0.621	0.999836	8.3391e-06	0.0659496	7.12942e-05	protein_coding	Not_significant	Not_significant	4
ENSG00000101236.16	RNF24	833.877	0.4761	0.225811	5.93495	0.204059	0.999981	4499.24	-0.22309	0.129822	0.0364637	0.328337	83.1288	0.0505556	0.131219	0.295795	0.999836	8.3391e-06	0.48368	7.12942e-05	protein_coding	Not_significant	Not_significant	4
ENSG00000101246.19	ARFRP1	499.391	0.185472	0.252259	2.49719	0.645139	0.999981	1900.6	-0.014656	0.131858	0.879383	0.993772	127.266	0.0449172	0.122162	0.430615	0.999836	8.3391e-06	0.0027132	7.12942e-05	protein_coding	Not_significant	Not_significant	4
ENSG00000101247.17	NDUFAF5	215.334	0.1588	0.233382	3.84367	0.427576	0.999981	522.704	0.252075	0.162065	0.0403489	0.347371	83.9341	0.129325	0.200352	0.0512011	0.724537	8.3391e-06	0.459207	0.13994	protein_coding	Not_significant	Not_significant	4
ENSG00000101255.10	TRIB3	567.681	0.272109	0.318285	1.36892	0.849579	0.999981	2273.17	-0.275391	0.179913	0.0361215	0.327133	133.743	-0.0142549	0.116793	0.775976	0.999836	8.3391e-06	0.485276	7.12942e-05	protein_coding	Not_significant	Not_significant	4
ENSG00000101266.17	CSNK2A1	1742.84	-0.084129	0.14139	0.663631	0.955737	0.999981	6603.1	-0.128056	0.123199	0.208679	0.737541	447.205	-0.106274	0.121525	0.155368	0.965148	8.3391e-06	0.132214	0.0154061	protein_coding	Not_significant	Not_significant	4
ENSG00000101278.6	RPS10L	276.791	0.078095	0.284136	2.26455	0.687231	0.999981	675.105	0.0472986	0.139253	0.654286	0.965765	107.525	0.0353864	0.122108	0.492336	0.999836	8.3391e-06	0.0151287	7.12942e-05	processed_pseudogene	Not_significant	Not_significant	4
ENSG00000101290.13	CDS2	503.563	0.0548504	0.235608	2.20796	0.697571	0.999981	2039.57	-0.144036	0.134261	0.177415	0.695732	116.301	-0.017954	0.117102	0.718475	0.999836	8.3391e-06	0.157558	7.12942e-05	protein_coding	Not_significant	Not_significant	4
ENSG00000101294.16	HM13	1161.88	0.177719	0.18348	1.66241	0.797534	0.999981	2876.96	-0.106624	0.125917	0.299464	0.830122	447.33	0.0289817	0.104688	0.638438	0.999836	8.3391e-06	0.0808582	7.12942e-05	protein_coding	Not_significant	Not_significant	4
ENSG00000101310.14	SEC23B	622.505	-0.124771	0.221675	2.31713	0.677652	0.999981	1731.7	-0.0420082	0.125822	0.680519	0.970693	220.858	-0.0464716	0.117226	0.441866	0.999836	8.3391e-06	0.0129182	7.12942e-05	protein_coding	Not_significant	Not_significant	4
ENSG00000101333.16	PLCB4	212.897	0.0699532	0.448277	1.46287	0.833197	0.999981	690.484	-0.610602	0.27016	0.00188782	0.0439557	66.1164	-0.0934587	0.16712	0.0654962	0.771006	8.3391e-06	1.35698	0.112942	protein_coding	Not_significant	Not_significant	4
ENSG00000101337.15	TM9SF4	1043.76	0.00764157	0.195759	2.05011	0.726543	0.999981	3811.58	-0.143184	0.131789	0.175465	0.693406	281.804	-0.0519678	0.114363	0.415089	0.999836	8.3391e-06	0.159012	7.12942e-05	protein_coding	Not_significant	Not_significant	4
ENSG00000101343.14	CRNKL1	306.223	-0.363592	0.232419	4.79671	0.3088	0.999981	649.019	0.0493907	0.136436	0.641895	0.963881	128.501	-0.0574178	0.127365	0.301676	0.999836	8.3391e-06	0.0159766	7.12942e-05	protein_coding	Not_significant	Not_significant	4
ENSG00000101346.12	POFUT1	618.673	0.173962	0.197766	2.37854	0.666508	0.999981	2339.29	-0.0913086	0.124173	0.367388	0.870453	159.137	0.0178315	0.113	0.759762	0.999836	8.3391e-06	0.0602545	7.12942e-05	protein_coding	Not_significant	Not_significant	4
ENSG00000101347.8	SAMHD1	185.967	-0.4618	0.282739	3.06495	0.547015	0.999981	628.32	0.085647	0.137591	0.419238	0.902798	55.1422	-0.0334974	0.126602	0.441997	0.999836	8.3391e-06	0.0444096	7.12942e-05	protein_coding	Not_significant	Not_significant	4
ENSG00000101361.15	NOP56	4390.38	0.125911	0.119265	13.3737	0.00958709	0.393657	15309.4	-0.0465664	0.116789	0.627755	0.961217	1254.86	0.0605986	0.0869684	0.357124	0.999836	0.404882	0.0171784	7.12942e-05	protein_coding	Not_significant	Not_significant	4
ENSG00000101365.20	IDH3B	1946.41	-0.185862	0.177313	2.07653	0.721686	0.999981	5405.29	-0.133425	0.139093	0.218997	0.751274	691.585	-0.258802	0.134169	0.00702295	0.291634	8.3391e-06	0.124201	0.535162	nonsense_mediated_decay	Not_significant	Not_significant	4
ENSG00000101367.8	MAPRE1	2245.96	-0.00600679	0.112039	2.04533	0.727422	0.999981	7296.54	-0.0758614	0.115459	0.435016	0.910611	694.823	-0.0325408	0.0925674	0.617138	0.999836	8.3391e-06	0.0406672	7.12942e-05	protein_coding	Not_significant	Not_significant	4
ENSG00000101391.20	CDK5RAP1	614.341	0.160621	0.194648	2.59332	0.628007	0.999981	1717.63	-0.187191	0.144405	0.0950919	0.543113	217.224	-0.0204394	0.108037	0.731968	0.999836	8.3391e-06	0.265109	7.12942e-05	protein_coding	Not_significant	Not_significant	4
ENSG00000101400.5	SNTA1	256.004	0.487034	0.350512	3.31749	0.506166	0.999981	1086.97	0.119007	0.153306	0.289743	0.823769	54.2343	0.0979753	0.173375	0.0534263	0.730897	8.3391e-06	0.0841946	0.136144	protein_coding	Not_significant	Not_significant	4
ENSG00000101407.12	TTI1	656.207	0.00456084	0.199754	2.88644	0.577006	0.999981	2662.12	-0.0807551	0.120988	0.41729	0.901993	151.132	-0.0241289	0.115421	0.66223	0.999836	8.3391e-06	0.044797	7.12942e-05	protein_coding	Not_significant	Not_significant	4
ENSG00000101412.12	E2F1	487.067	0.722329	0.316123	8.97076	0.0618345	0.999981	2534.4	-0.077807	0.135873	0.458973	0.920871	57.5834	0.0828606	0.156842	0.0887111	0.825601	8.3391e-06	0.0358013	0.0832298	protein_coding	Not_significant	Not_significant	4
ENSG00000101413.11	RPRD1B	614.182	0.0171443	0.16142	3.10626	0.540202	0.999981	2083.4	-0.0935484	0.121922	0.357279	0.86402	181.415	-0.020739	0.110077	0.727135	0.999836	8.3391e-06	0.063476	7.12942e-05	protein_coding	Not_significant	Not_significant	4
ENSG00000101421.3	CHMP4B	678.634	0.422312	0.190768	5.97964	0.200674	0.999981	1640.99	-0.0602883	0.127774	0.550714	0.950559	265.14	0.184952	0.18517	0.0416627	0.676064	8.3391e-06	0.0220209	0.170012	protein_coding	Not_significant	Not_significant	4
ENSG00000101439.8	CST3	807.473	0.198771	0.250346	3.13204	0.535977	0.999981	1920.52	-0.505099	0.190979	0.00084707	0.023718	318.528	-0.20023	0.183173	0.0349896	0.646695	8.3391e-06	1.62492	0.1893	protein_coding	Not_significant	Not_significant	4
ENSG00000101442.9	ACTR5	194.788	-0.0875155	0.312406	0.189005	0.995806	0.999981	615.742	0.0742547	0.142982	0.493432	0.934695	61.879	0.00527122	0.120714	0.905733	0.999836	8.3391e-06	0.0293302	7.12942e-05	protein_coding	Not_significant	Not_significant	4
ENSG00000101444.12	AHCY	3363.57	0.131107	0.213676	0.929548	0.920284	0.999981	8893.47	-0.277523	0.167566	0.0285895	0.284214	1239.01	-0.118126	0.112617	0.118671	0.904205	8.3391e-06	0.546355	0.0437332	protein_coding	Not_significant	Not_significant	4
ENSG00000101447.13	FAM83D	379.028	0.138859	0.218242	3.50175	0.477612	0.999981	1209.04	-0.327509	0.152632	0.00769054	0.121961	119.492	-0.051439	0.125996	0.352293	0.999836	8.3391e-06	0.913778	7.12942e-05	protein_coding	Not_significant	Not_significant	4
ENSG00000101452.14	DHX35	323.599	0.0885038	0.225317	1.08879	0.896046	0.999981	1140.13	-0.0969928	0.131018	0.354441	0.862751	91.3722	-0.00139123	0.116621	0.98537	0.999836	8.3391e-06	0.0641143	7.12942e-05	protein_coding	Not_significant	Not_significant	4
ENSG00000101457.12	DNTTIP1	385.614	0.326528	0.230317	2.34213	0.673109	0.999981	879.267	-0.0934663	0.140174	0.383812	0.883278	155.867	0.0633762	0.126994	0.301583	0.999836	8.3391e-06	0.0539027	7.12942e-05	protein_coding	Not_significant	Not_significant	4
ENSG00000101464.10	PIGU	182.535	-0.321075	0.300118	1.72309	0.78652	0.999981	478.828	-0.0767425	0.1434	0.475357	0.927984	67.6087	-0.0548972	0.134799	0.240521	0.999836	8.3391e-06	0.0324595	7.12942e-05	protein_coding	Not_significant	Not_significant	4
ENSG00000101473.16	ACOT8	160.903	0.13597	0.324402	2.51973	0.641106	0.999981	442.104	-0.103123	0.156661	0.354422	0.862751	57.6293	-0.000674005	0.120581	0.981788	0.999836	8.3391e-06	0.0641143	7.12942e-05	protein_coding	Not_significant	Not_significant	4
ENSG00000101474.11	APMAP	606.439	-0.389654	0.248368	3.64198	0.456621	0.999981	1914.37	-0.0435944	0.133064	0.673999	0.969887	193.031	-0.158942	0.196536	0.0564459	0.740261	8.3391e-06	0.0132787	0.130615	protein_coding	Not_significant	Not_significant	4
ENSG00000101544.8	ADNP2	505.525	0.132591	0.190751	3.98475	0.408073	0.999981	2120.49	-0.16314	0.129168	0.121213	0.602091	109.617	-0.0145309	0.115692	0.775489	0.999836	8.3391e-06	0.220338	7.12942e-05	protein_coding	Not_significant	Not_significant	4
ENSG00000101546.12	RBFA	167.324	0.186228	0.310368	2.00758	0.734364	0.999981	616.293	-0.0307628	0.136001	0.765092	0.986934	44.6479	0.0213171	0.124449	0.601187	0.999836	8.3391e-06	0.00571198	7.12942e-05	protein_coding	Not_significant	Not_significant	4
ENSG00000101557.14	USP14	913.304	-0.232189	0.261268	1.53106	0.821126	0.999981	2289.2	0.0245271	0.13303	0.827981	0.992007	348.553	-0.0499106	0.115437	0.426875	0.999836	8.3391e-06	0.00348546	7.12942e-05	protein_coding	Not_significant	Not_significant	4
ENSG00000101558.13	VAPA	1602.65	-0.200723	0.15032	2.23031	0.693484	0.999981	3580.06	0.227249	0.147326	0.0503302	0.390077	654.793	0.0774406	0.101963	0.268496	0.999836	8.3391e-06	0.408849	7.12942e-05	protein_coding	Not_significant	Not_significant	4
ENSG00000101574.14	METTL4	127.012	0.0784274	0.402838	1.86403	0.760749	0.999981	354.513	0.0609982	0.162521	0.577715	0.954471	44.9797	0.0262495	0.125635	0.511629	0.999836	8.3391e-06	0.0202374	7.12942e-05	protein_coding	Not_significant	Not_significant	4
ENSG00000101577.9	LPIN2	383.051	0.123535	0.240506	0.54542	0.968931	0.999981	1710.08	-0.0204716	0.120828	0.834984	0.992786	73.0409	0.0240475	0.122079	0.600774	0.999836	8.3391e-06	0.0031445	7.12942e-05	protein_coding	Not_significant	Not_significant	4
ENSG00000101596.14	SMCHD1	723.461	-0.163052	0.489513	0.613717	0.961527	0.999981	2055.79	-0.00379409	0.196806	0.950399	0.996636	252.735	-0.0498817	0.11487	0.432428	0.999836	8.3391e-06	0.00146333	7.12942e-05	protein_coding	Not_significant	Not_significant	4
ENSG00000101608.12	MYL12A	944.656	-0.0882983	0.160582	1.49923	0.826778	0.999981	1627.86	0.200878	0.137856	0.0668815	0.453861	433.168	0.112143	0.130552	0.137471	0.938227	8.3391e-06	0.343077	0.027692	protein_coding	Not_significant	Not_significant	4
ENSG00000101639.18	CEP192	594.805	0.128974	0.251559	0.989436	0.911394	0.999981	2859.88	-0.0668833	0.131809	0.520737	0.943324	93.4413	0.00889307	0.117378	0.860009	0.999836	8.3391e-06	0.0253393	7.12942e-05	protein_coding	Not_significant	Not_significant	4
ENSG00000101752.11	MIB1	382.073	-0.118839	0.417387	2.62108	0.623094	0.999981	1587.44	-0.0812821	0.170672	0.470932	0.926424	84.5268	-0.0422095	0.126149	0.399188	0.999836	8.3391e-06	0.0331901	7.12942e-05	processed_transcript	Not_significant	Not_significant	4
ENSG00000101782.14	RIOK3	260.185	0.119134	0.226924	0.69194	0.952319	0.999981	846.721	0.0455289	0.127122	0.655716	0.965874	80.3348	0.0387176	0.125152	0.436244	0.999836	8.3391e-06	0.0150795	7.12942e-05	protein_coding	Not_significant	Not_significant	4
ENSG00000101811.13	CSTF2	500.773	0.0073301	0.23449	3.04605	0.550148	0.999981	1318.99	-0.079968	0.130011	0.440181	0.913442	185.038	-0.0195294	0.113374	0.72854	0.999836	8.3391e-06	0.0393189	7.12942e-05	protein_coding	Not_significant	Not_significant	4
ENSG00000101843.18	PSMD10	443.948	-0.469883	0.244276	5.35613	0.252669	0.999981	1096.67	0.17806	0.142204	0.110573	0.580031	170.974	-0.0462854	0.12157	0.415882	0.999836	8.3391e-06	0.236549	7.12942e-05	protein_coding	Not_significant	Not_significant	4
ENSG00000101849.15	TBL1X	434.847	-0.0329012	0.258566	0.482469	0.975185	0.999981	2066.15	-0.0149049	0.121052	0.881051	0.993772	70.6642	0.00405293	0.120176	0.929837	0.999836	8.3391e-06	0.0027132	7.12942e-05	protein_coding	Not_significant	Not_significant	4
ENSG00000101856.9	PGRMC1	411.291	-0.240698	0.189495	6.12527	0.189986	0.999981	834.765	0.291946	0.156221	0.0175335	0.210406	176.257	0.0450289	0.118587	0.444701	0.999836	8.3391e-06	0.676941	7.12942e-05	protein_coding	Not_significant	Not_significant	4
ENSG00000101868.10	POLA1	503.812	0.00260755	0.229334	3.70368	0.447591	0.999981	1661.3	-0.0564582	0.130155	0.586642	0.954471	153.376	-0.0113367	0.113033	0.815815	0.999836	8.3391e-06	0.0202374	7.12942e-05	protein_coding	Not_significant	Not_significant	4
ENSG00000101882.9	NKAP	226.004	-0.0907996	0.287182	1.68798	0.792901	0.999981	484.172	0.129767	0.162965	0.261192	0.796616	94.3566	0.0323263	0.121171	0.52921	0.999836	8.3391e-06	0.0987509	7.12942e-05	protein_coding	Not_significant	Not_significant	4
ENSG00000101901.11	ALG13	224.758	-0.291142	0.417882	0.67708	0.954125	0.999981	524.98	0.0931831	0.179165	0.402227	0.89341	89.6196	-0.00566466	0.117462	0.906334	0.999836	8.3391e-06	0.048949	7.12942e-05	nonsense_mediated_decay	Not_significant	Not_significant	4
ENSG00000101911.12	PRPS2	220.94	0.159802	0.270171	1.04552	0.902816	0.999981	478.825	-0.0368418	0.145116	0.729532	0.979836	91.7147	0.0264827	0.119828	0.599441	0.999836	8.3391e-06	0.00884642	7.12942e-05	protein_coding	Not_significant	Not_significant	4
ENSG00000101935.9	AMMECR1	338.603	0.150398	0.259573	2.02793	0.730621	0.999981	1265.07	0.0851729	0.138722	0.425337	0.905227	88.5992	0.0646166	0.136089	0.230792	0.999836	8.3391e-06	0.0432424	7.12942e-05	protein_coding	Not_significant	Not_significant	4
ENSG00000101940.17	WDR13	234.862	0.243465	0.327912	2.34704	0.672218	0.999981	928.074	-0.160201	0.159517	0.165433	0.676628	56.5038	0.00317813	0.12104	0.938915	0.999836	8.3391e-06	0.16965	7.12942e-05	protein_coding	Not_significant	Not_significant	4
ENSG00000101966.12	XIAP	230.325	-0.492734	0.340277	3.8462	0.427221	0.999981	763.05	0.123081	0.1649	0.273518	0.809539	69.8252	-0.0320336	0.124101	0.490386	0.999836	8.3391e-06	0.0917624	7.12942e-05	protein_coding	Not_significant	Not_significant	4
ENSG00000101972.18	STAG2	960.309	-0.273678	0.573508	1.22653	0.873712	0.999981	2611.29	-0.00759476	0.201805	0.903062	0.994553	346.989	-0.123602	0.149956	0.108537	0.881565	8.3391e-06	0.00237227	0.0547458	protein_coding	Not_significant	Not_significant	4
ENSG00000101974.14	ATP11C	165.166	-0.339227	0.573185	1.45122	0.835246	0.999981	598.634	0.0136325	0.195564	0.869948	0.993772	45.0414	-0.0204842	0.124601	0.601229	0.999836	8.3391e-06	0.0027132	7.12942e-05	protein_coding	Not_significant	Not_significant	4
ENSG00000101997.12	CCDC22	266.616	0.416965	0.318028	2.06651	0.723527	0.999981	806.42	-0.185725	0.169075	0.123531	0.604857	88.4067	0.0284847	0.122025	0.551527	0.999836	8.3391e-06	0.218347	7.12942e-05	protein_coding	Not_significant	Not_significant	4
ENSG00000102007.10	PLP2	524.164	-0.307058	0.231509	2.63641	0.620388	0.999981	1334.05	0.419356	0.178932	0.0029512	0.0606804	198.235	0.0815321	0.131512	0.220818	0.999836	8.3391e-06	1.21695	7.12942e-05	protein_coding	Not_significant	Not_significant	4
ENSG00000102030.15	NAA10	508.819	0.478347	0.259779	5.99634	0.199422	0.999981	1940.39	-0.0506962	0.136534	0.630453	0.961217	129.224	0.135166	0.185611	0.0661305	0.774205	8.3391e-06	0.0171784	0.111144	protein_coding	Not_significant	Not_significant	4
ENSG00000102032.12	RENBP	220.496	0.211163	0.35377	1.11882	0.891276	0.999981	670.811	-0.181182	0.177483	0.136377	0.627749	72.7003	-0.00646394	0.120157	0.885218	0.999836	8.3391e-06	0.202214	7.12942e-05	protein_coding	Not_significant	Not_significant	4
ENSG00000102034.16	ELF4	394.37	0.150672	0.263987	3.04405	0.55048	0.999981	1582.96	0.105334	0.137584	0.344697	0.85908	92.4784	0.064073	0.135906	0.230303	0.999836	8.3391e-06	0.0659664	7.12942e-05	protein_coding	Not_significant	Not_significant	4
ENSG00000102038.15	SMARCA1	222.736	-0.0790486	0.386512	0.684875	0.953181	0.999981	522.049	-0.223116	0.200508	0.0865985	0.517416	88.6346	-0.0682961	0.141435	0.182928	0.996482	8.3391e-06	0.28616	0.00153042	retained_intron	Not_significant	Not_significant	4
ENSG00000102054.17	RBBP7	1202.54	-0.00492848	0.121891	7.06061	0.13272	0.999981	2657.15	0.0865756	0.120693	0.393921	0.890514	493.924	0.0793311	0.108217	0.259638	0.999836	8.3391e-06	0.0503592	7.12942e-05	protein_coding	Not_significant	Not_significant	4
ENSG00000102096.9	PIM2	1504.78	0.0417019	0.222588	1.31366	0.859054	0.999981	5325.22	0.15077	0.143896	0.17741	0.695732	422.844	0.15019	0.153667	0.0714306	0.787264	8.3391e-06	0.157558	0.103879	protein_coding	Not_significant	Not_significant	4
ENSG00000102100.15	SLC35A2	210.88	-0.46421	0.365796	3.76042	0.4394	0.999981	716.907	0.00256557	0.145532	0.982	0.998941	62.1113	-0.05526	0.136228	0.22591	0.999836	8.3391e-06	0.000460169	7.12942e-05	nonsense_mediated_decay	Not_significant	Not_significant	4
ENSG00000102103.15	PQBP1	747.164	0.141479	0.202952	1.24159	0.871205	0.999981	1693.51	-0.105285	0.140556	0.328889	0.853339	302.823	0.00735043	0.101463	0.91943	0.999836	8.3391e-06	0.0688785	7.12942e-05	protein_coding	Not_significant	Not_significant	4
ENSG00000102119.10	EMD	417.613	-0.212967	0.22575	4.02143	0.403114	0.999981	1132.91	-0.110893	0.133927	0.311832	0.840384	150.974	-0.0935261	0.147055	0.148691	0.957262	8.3391e-06	0.075522	0.018969	protein_coding	Not_significant	Not_significant	4
ENSG00000102144.13	PGK1	3764.32	0.0216307	0.173702	1.16195	0.884323	0.999981	8899	-0.229142	0.15402	0.0527286	0.399647	1489.32	-0.185587	0.106285	0.0187381	0.49978	8.3391e-06	0.398324	0.301221	processed_transcript	Not_significant	Not_significant	4
ENSG00000102145.13	GATA1	2354.56	0.189308	0.223774	2.41278	0.660319	0.999981	6490.05	-0.148084	0.150958	0.189331	0.712843	841.644	0.000478679	0.0936686	0.995692	0.999836	8.3391e-06	0.147006	7.12942e-05	protein_coding	Not_significant	Not_significant	4
ENSG00000102158.19	MAGT1	417.904	-0.279611	0.212869	4.7887	0.309673	0.999981	960.174	0.14756	0.14378	0.192541	0.71691	168.156	-0.00230006	0.111221	0.941078	0.999836	8.3391e-06	0.144535	7.12942e-05	protein_coding	Not_significant	Not_significant	4
ENSG00000102172.15	SMS	965.616	-0.0669658	0.14896	4.7382	0.315229	0.999981	3438.59	0.118957	0.120199	0.236637	0.775314	269.197	0.040677	0.110675	0.530934	0.999836	8.3391e-06	0.110523	7.12942e-05	protein_coding	Not_significant	Not_significant	4
ENSG00000102178.12	UBL4A	516.316	-0.322419	0.279621	6.07113	0.193899	0.999981	2254.48	-0.0872017	0.138769	0.414576	0.900581	103.304	-0.0918158	0.154473	0.123789	0.914621	8.3391e-06	0.0454772	0.0387588	protein_coding	Not_significant	Not_significant	4
ENSG00000102189.16	EEA1	330.629	0.0979584	0.711423	0.512964	0.972227	0.999981	776.26	-0.0127855	0.205939	0.812181	0.991013	131.434	-0.0079058	0.113845	0.875826	0.999836	8.3391e-06	0.00392049	7.12942e-05	protein_coding	Not_significant	Not_significant	4
ENSG00000102221.13	JADE3	148.729	-0.303847	0.316464	1.81735	0.769307	0.999981	527.39	-0.246565	0.161929	0.043922	0.363344	41.7034	-0.05596	0.13942	0.163773	0.972386	8.3391e-06	0.439682	0.0121614	protein_coding	Not_significant	Not_significant	4
ENSG00000102225.15	CDK16	831.605	0.0749289	0.247424	1.17354	0.882436	0.999981	4001.77	-0.156092	0.138463	0.154134	0.659238	130.069	-0.0211821	0.116808	0.685161	0.999836	8.3391e-06	0.180958	7.12942e-05	processed_transcript	Not_significant	Not_significant	4
ENSG00000102226.9	USP11	552.064	0.0558696	0.234344	1.03971	0.903716	0.999981	1528.25	-0.230836	0.162331	0.0574723	0.417408	196.776	-0.0729127	0.127448	0.258252	0.999836	8.3391e-06	0.379439	7.12942e-05	protein_coding	Not_significant	Not_significant	4
ENSG00000102241.11	HTATSF1	337.766	0.158027	0.262062	0.725477	0.94815	0.999981	917.451	0.02295	0.139987	0.849903	0.993004	122.106	0.0573018	0.127431	0.315959	0.999836	8.3391e-06	0.00304891	7.12942e-05	protein_coding	Not_significant	Not_significant	4
ENSG00000102265.11	TIMP1	511.832	-0.196547	0.221208	1.10664	0.893218	0.999981	973.471	0.113357	0.143225	0.29903	0.82975	225.723	0.00624849	0.10779	0.908349	0.999836	8.3391e-06	0.0810527	7.12942e-05	protein_coding	Not_significant	Not_significant	4
ENSG00000102309.12	PIN4	159.656	-0.0758504	0.331665	2.73697	0.602761	0.999981	216.422	0.18528	0.203899	0.139378	0.633354	78.8962	0.0545603	0.131708	0.284097	0.999836	8.3391e-06	0.198354	7.12942e-05	nonsense_mediated_decay	Not_significant	Not_significant	4
ENSG00000102316.16	MAGED2	307.408	0.15976	0.278993	1.38161	0.847385	0.999981	663.178	-0.229066	0.182292	0.0712112	0.469599	127.91	-0.0344105	0.118382	0.531833	0.999836	8.3391e-06	0.328273	7.12942e-05	protein_coding	Not_significant	Not_significant	4
ENSG00000102317.17	RBM3	1580.34	-0.332235	0.175684	4.89836	0.297887	0.999981	3457.63	0.113758	0.131783	0.281555	0.817515	652.402	-0.066315	0.10386	0.345377	0.999836	8.3391e-06	0.0875044	7.12942e-05	processed_transcript	Not_significant	Not_significant	4
ENSG00000102362.15	SYTL4	232.522	0.0210897	0.294209	1.26565	0.867176	0.999981	787.18	-0.123321	0.142017	0.256712	0.792525	68.8559	-0.0120531	0.121246	0.770391	0.999836	8.3391e-06	0.100987	7.12942e-05	protein_coding	Not_significant	Not_significant	4
ENSG00000102384.13	CENPI	125.763	-0.471204	0.376295	4.62189	0.328338	0.999981	391.348	0.118626	0.169285	0.301142	0.831594	40.5564	-0.0194542	0.124463	0.613903	0.999836	8.3391e-06	0.0800888	7.12942e-05	protein_coding	Not_significant	Not_significant	4
ENSG00000102390.10	PBDC1	205.817	0.0136189	0.304527	1.83412	0.766235	0.999981	358.915	0.0815968	0.157943	0.462786	0.921882	93.909	0.0389988	0.123687	0.447219	0.999836	8.3391e-06	0.0353248	7.12942e-05	protein_coding	Not_significant	Not_significant	4
ENSG00000102393.9	GLA	361.147	0.0827817	0.212504	2.92237	0.570899	0.999981	922.378	0.042387	0.132231	0.680422	0.970693	136.172	0.0522614	0.1222	0.378448	0.999836	8.3391e-06	0.0129182	7.12942e-05	nonsense_mediated_decay	Not_significant	Not_significant	4
ENSG00000102401.19	ARMCX3	186.996	0.160617	0.331492	1.73594	0.784179	0.999981	572.184	0.162948	0.158816	0.16136	0.671686	61.3087	0.0578171	0.137842	0.204738	0.999836	8.3391e-06	0.172833	7.12942e-05	protein_coding	Not_significant	Not_significant	4
ENSG00000102409.9	BEX4	798.087	-0.0819691	0.13628	2.60996	0.625061	0.999981	1556.02	0.0233865	0.119722	0.784818	0.988645	348.247	0.00277408	0.100965	0.952353	0.999836	8.3391e-06	0.00495984	7.12942e-05	protein_coding	Not_significant	Not_significant	4
ENSG00000102471.13	NDFIP2	459.099	-0.694867	0.310527	6.96532	0.137732	0.999981	1070.28	0.202876	0.193451	0.108499	0.575128	183.243	-0.102907	0.145979	0.15069	0.961196	8.3391e-06	0.240235	0.0171882	protein_coding	Not_significant	Not_significant	4
ENSG00000102531.16	FNDC3A	597.549	-0.250471	0.336483	3.78647	0.435674	0.999981	2327.39	-0.0241816	0.155312	0.818718	0.991219	147.23	-0.0711231	0.13079	0.251357	0.999836	8.3391e-06	0.00383026	7.12942e-05	protein_coding	Not_significant	Not_significant	4
ENSG00000102572.14	STK24	905.834	-0.017311	0.18617	2.27228	0.68582	0.999981	2725.62	0.0881557	0.130939	0.399479	0.892737	301.384	0.0630437	0.113486	0.346968	0.999836	8.3391e-06	0.0492763	7.12942e-05	protein_coding	Not_significant	Not_significant	4
ENSG00000102575.10	ACP5	347.232	-0.159931	0.325877	1.83419	0.766221	0.999981	1086.65	-1.12443	0.201968	1.51853e-09	2.04769e-07	111.536	-1.18456	0.291039	2.08422e-06	0.000645415	8.3391e-06	6.68874	3.19016	protein_coding	Not_significant	Not_significant	3
ENSG00000102580.14	DNAJC3	490.478	-0.275754	0.298121	1.30235	0.860976	0.999981	1813.2	0.0374689	0.13535	0.721025	0.978859	130.24	-0.0338188	0.120955	0.51646	0.999836	8.3391e-06	0.00927964	7.12942e-05	protein_coding	Not_significant	Not_significant	4
ENSG00000102595.18	UGGT2	235.539	-0.318958	0.551252	2.19591	0.699778	0.999981	665.139	0.0373601	0.200684	0.638995	0.963257	82.6559	-0.00356169	0.118655	0.938843	0.999836	8.3391e-06	0.016258	7.12942e-05	protein_coding	Not_significant	Not_significant	4
ENSG00000102606.17	ARHGEF7	963.18	0.00386521	0.139414	1.4412	0.837004	0.999981	3871.43	-0.151608	0.121137	0.131598	0.620313	225.361	-0.0538568	0.115347	0.413703	0.999836	8.3391e-06	0.207389	7.12942e-05	processed_transcript	Not_significant	Not_significant	4
ENSG00000102699.5	PARP4	410.232	-0.00503778	0.204135	0.728149	0.947813	0.999981	1255.61	-0.0528939	0.127334	0.604528	0.95766	134.471	-0.00480419	0.113303	0.920941	0.999836	8.3391e-06	0.0187885	7.12942e-05	protein_coding	Not_significant	Not_significant	4
ENSG00000102710.19	SUPT20H	532.248	-0.2258	0.258557	1.46157	0.833427	0.999981	1646.76	0.0598759	0.132286	0.573405	0.954118	172.667	-0.0234302	0.115169	0.6711	0.999836	8.3391e-06	0.0203979	7.12942e-05	retained_intron	Not_significant	Not_significant	4
ENSG00000102738.7	MRPS31	404.826	-0.506509	0.180671	8.08313	0.0885801	0.999981	754.929	0.0813813	0.129778	0.431941	0.909669	179.96	-0.109985	0.153595	0.122232	0.911669	8.3391e-06	0.0411166	0.0401626	protein_coding	Not_significant	Not_significant	4
ENSG00000102743.14	SLC25A15	325.284	-0.0719124	0.253143	3.81991	0.430926	0.999981	1194.37	-0.0970101	0.132294	0.35145	0.861958	87.2054	-0.0274422	0.121692	0.566458	0.999836	8.3391e-06	0.064514	7.12942e-05	processed_transcript	Not_significant	Not_significant	4
ENSG00000102753.9	KPNA3	806.417	-0.19827	0.257036	2.43269	0.656728	0.999981	2109.15	-0.0559511	0.147271	0.603688	0.957157	299.362	-0.115606	0.138199	0.135511	0.936687	8.3391e-06	0.0190166	0.0284053	protein_coding	Not_significant	Not_significant	4
ENSG00000102763.16	VWA8	673.947	-0.0520621	0.185355	0.64214	0.958268	0.999981	2261.96	0.143818	0.137022	0.182801	0.70307	201.421	0.0646946	0.121405	0.313442	0.999836	8.3391e-06	0.153002	7.12942e-05	protein_coding	Not_significant	Not_significant	4
ENSG00000102786.14	INTS6	579.753	0.102308	0.263919	2.27949	0.684505	0.999981	2052.97	0.0710743	0.142239	0.515308	0.941127	162.884	0.0760779	0.133895	0.228045	0.999836	8.3391e-06	0.0263519	7.12942e-05	processed_transcript	Not_significant	Not_significant	4
ENSG00000102804.14	TSC22D1	352.404	-0.39336	0.218999	6.45536	0.167625	0.999981	1146.51	0.014309	0.123522	0.888549	0.993895	108.983	-0.0743506	0.139813	0.196102	0.999836	8.3391e-06	0.00265938	7.12942e-05	protein_coding	Not_significant	Not_significant	3
ENSG00000102858.12	MGRN1	783.041	0.321449	0.212766	3.56675	0.467801	0.999981	3336.37	-0.197592	0.13738	0.0739874	0.479472	164.752	0.0252134	0.114461	0.65808	0.999836	8.3391e-06	0.319237	7.12942e-05	protein_coding	Not_significant	Not_significant	4
ENSG00000102870.5	ZNF629	609.243	0.102241	0.220345	2.8566	0.582103	0.999981	2626.5	-0.197486	0.137462	0.0722723	0.474042	125.151	-0.0206521	0.116597	0.691247	0.999836	8.3391e-06	0.324183	7.12942e-05	protein_coding	Not_significant	Not_significant	4
ENSG00000102878.16	HSF4	245.224	0.447309	0.337603	4.37167	0.358037	0.999981	1019	-0.512046	0.174074	0.000407194	0.013085	54.1246	-0.0129628	0.123049	0.738529	0.999836	8.3391e-06	1.88323	7.12942e-05	retained_intron	Not_significant	Not_significant	4
ENSG00000102882.11	MAPK3	440.514	0.121947	0.261662	0.985085	0.912049	0.999981	1615.53	-0.262143	0.165169	0.0350878	0.322016	118.245	-0.0390627	0.121497	0.46671	0.999836	8.3391e-06	0.492122	7.12942e-05	protein_coding	Not_significant	Not_significant	4
ENSG00000102893.15	PHKB	555.25	-0.13331	0.229375	0.757451	0.94406	0.999981	2370.99	0.0561705	0.128055	0.582504	0.954471	116.336	-0.00147061	0.115034	0.967841	0.999836	8.3391e-06	0.0202374	7.12942e-05	protein_coding	Not_significant	Not_significant	4
ENSG00000102898.11	NUTF2	1301.17	0.0335062	0.183959	0.484699	0.974973	0.999981	2737.41	0.0122892	0.121574	0.90543	0.994553	548.146	0.0386595	0.102986	0.570102	0.999836	8.3391e-06	0.00237227	7.12942e-05	protein_coding	Not_significant	Not_significant	4
ENSG00000102900.12	NUP93	1157.68	0.0878878	0.164712	0.876128	0.92796	0.999981	3113	-0.232009	0.142259	0.0404412	0.347769	421.34	-0.0824923	0.114356	0.242509	0.999836	8.3391e-06	0.458709	7.12942e-05	protein_coding	Not_significant	Not_significant	4
ENSG00000102901.12	CENPT	809.783	0.128134	0.29599	1.68113	0.794142	0.999981	2962.7	-0.182023	0.152439	0.113038	0.584595	217.938	-0.0242855	0.11493	0.664118	0.999836	8.3391e-06	0.233145	7.12942e-05	retained_intron	Not_significant	Not_significant	4
ENSG00000102908.20	NFAT5	865.318	-0.148727	0.371851	0.29684	0.990017	0.999981	3145.75	-0.00616488	0.162312	0.950302	0.996636	235.183	-0.0429579	0.112121	0.491639	0.999836	8.3391e-06	0.00146333	7.12942e-05	nonsense_mediated_decay	Not_significant	Not_significant	4
ENSG00000102910.13	LONP2	431.711	-0.0271069	0.174525	1.40264	0.843735	0.999981	1503.31	-0.0262197	0.117189	0.806329	0.990454	123.658	-0.00575356	0.114118	0.914237	0.999836	8.3391e-06	0.00416554	7.12942e-05	protein_coding	Not_significant	Not_significant	4
ENSG00000102921.7	N4BP1	333.96	-0.246283	0.23098	3.96268	0.411079	0.999981	1414.47	-0.0859192	0.124679	0.401344	0.89277	71.0977	-0.0502897	0.130862	0.300051	0.999836	8.3391e-06	0.0492604	7.12942e-05	protein_coding	Not_significant	Not_significant	4
ENSG00000102967.11	DHODH	209.013	0.0162389	0.305431	5.61839	0.229517	0.999981	756.633	-0.136591	0.147489	0.216229	0.74846	57.0842	-0.0177009	0.122628	0.672951	0.999836	8.3391e-06	0.125832	7.12942e-05	protein_coding	Not_significant	Not_significant	4
ENSG00000102974.14	CTCF	933.181	-0.0293399	0.135614	1.43885	0.837416	0.999981	3019.41	-0.0282181	0.112896	0.762562	0.986401	289.737	-0.0139814	0.104968	0.82942	0.999836	8.3391e-06	0.00594633	7.12942e-05	protein_coding	Not_significant	Not_significant	4
ENSG00000102977.13	ACD	268.816	0.289915	0.316603	1.8805	0.757726	0.999981	831.2	-0.137853	0.160271	0.229621	0.764271	87.3074	0.0149884	0.119046	0.756205	0.999836	8.3391e-06	0.116752	7.12942e-05	protein_coding	Not_significant	Not_significant	4
ENSG00000102978.12	POLR2C	787.616	-0.160755	0.22142	0.913972	0.922548	0.999981	2514.69	-0.0401896	0.132349	0.675306	0.969887	247.809	-0.0699363	0.121186	0.299906	0.999836	8.3391e-06	0.0132787	7.12942e-05	protein_coding	Not_significant	Not_significant	4
ENSG00000102996.4	MMP15	291.827	0.18757	0.325721	2.65036	0.617928	0.999981	1115.09	-0.550282	0.197281	0.00052208	0.0160494	74.0313	-0.0662164	0.140486	0.185736	0.997702	8.3391e-06	1.79454	0.000999142	protein_coding	Not_significant	Not_significant	4
ENSG00000103005.11	USB1	416.018	-0.365532	0.265946	2.58915	0.628746	0.999981	1912.93	0.204066	0.139378	0.0667638	0.453482	73.7479	-0.00648721	0.120264	0.879546	0.999836	8.3391e-06	0.34344	7.12942e-05	protein_coding	Not_significant	Not_significant	4
ENSG00000103018.16	CYB5B	871.018	-0.303146	0.183936	3.88671	0.421555	0.999981	2943.05	0.0189617	0.123886	0.852145	0.99319	258.297	-0.093666	0.130032	0.18777	0.997702	8.3391e-06	0.00296779	0.000999142	protein_coding	Not_significant	Not_significant	4
ENSG00000103024.7	NME3	209.606	0.204363	0.439286	0.920739	0.921567	0.999981	713.843	0.1201	0.171446	0.29436	0.82668	61.6428	0.0557364	0.137625	0.195055	0.999836	8.3391e-06	0.0826627	7.12942e-05	protein_coding	Not_significant	Not_significant	4
ENSG00000103035.10	PSMD7	827.279	-0.0617239	0.165256	0.259444	0.99228	0.999981	1446.59	0.102483	0.130277	0.319261	0.846135	377.257	0.058042	0.110212	0.38581	0.999836	8.3391e-06	0.0725604	7.12942e-05	protein_coding	Not_significant	Not_significant	4
ENSG00000103037.11	SETD6	313.857	0.245283	0.216064	1.88446	0.756999	0.999981	1054.85	0.0350274	0.122705	0.73028	0.979836	93.6932	0.0679812	0.138121	0.208291	0.999836	8.3391e-06	0.00884642	7.12942e-05	protein_coding	Not_significant	Not_significant	4
ENSG00000103042.8	SLC38A7	330.588	-0.240778	0.29167	0.977849	0.913136	0.999981	1406.41	-0.312908	0.161668	0.0131287	0.174158	69.7646	-0.0875625	0.158811	0.0873989	0.824677	8.3391e-06	0.759058	0.0837162	protein_coding	Not_significant	Not_significant	4
ENSG00000103043.14	VAC14	805.114	0.326585	0.21017	4.51549	0.340715	0.999981	3269.1	-0.261331	0.154001	0.0302195	0.293775	185.247	0.00595097	0.108854	0.920165	0.999836	8.3391e-06	0.531985	7.12942e-05	protein_coding	Not_significant	Not_significant	4
ENSG00000103047.7	TANGO6	196.342	-0.26129	0.290155	5.21028	0.266394	0.999981	808.355	0.0168877	0.126612	0.869729	0.993772	44.0298	-0.0185872	0.124216	0.623572	0.999836	8.3391e-06	0.0027132	7.12942e-05	retained_intron	Not_significant	Not_significant	4
ENSG00000103051.18	COG4	763.7	-0.030987	0.226404	0.899125	0.924686	0.999981	2833.13	-0.0743673	0.1307	0.475113	0.927984	201.696	-0.0337226	0.113706	0.568621	0.999836	8.3391e-06	0.0324595	7.12942e-05	nonsense_mediated_decay	Not_significant	Not_significant	4
ENSG00000103061.12	SLC7A6OS	145.271	-0.231432	0.27283	2.95002	0.566224	0.999981	324.759	0.0278935	0.141798	0.796751	0.990454	59.2735	-0.0244475	0.123335	0.573889	0.999836	8.3391e-06	0.00416554	7.12942e-05	nonsense_mediated_decay	Not_significant	Not_significant	4
ENSG00000103064.13	SLC7A6	363.542	-0.205905	0.260184	2.64937	0.618102	0.999981	1398.71	0.11271	0.128008	0.279986	0.816613	91.1748	0.00526104	0.119057	0.906884	0.999836	8.3391e-06	0.0879835	7.12942e-05	protein_coding	Not_significant	Not_significant	4
ENSG00000103091.14	WDR59	519.448	0.066396	0.244133	3.18204	0.527837	0.999981	2156.44	-0.40793	0.158359	0.00168454	0.0404216	114.843	-0.090119	0.150955	0.138476	0.940539	8.3391e-06	1.39339	0.0266231	protein_coding	Not_significant	Not_significant	4
ENSG00000103111.14	MON1B	497.261	0.22467	0.267124	0.891312	0.925804	0.999981	2240.89	-0.0142222	0.131731	0.889299	0.993895	92.627	0.0432217	0.124836	0.40909	0.999836	8.3391e-06	0.00265938	7.12942e-05	protein_coding	Not_significant	Not_significant	4
ENSG00000103121.8	CMC2	225.084	-0.351804	0.256337	10.6824	0.0303751	0.759426	868.763	0.263282	0.154257	0.0286348	0.284406	56.1415	0.00847391	0.120852	0.84633	0.999836	0.119514	0.546061	7.12942e-05	protein_coding	Not_significant	Not_significant	4
ENSG00000103126.14	AXIN1	479.407	-0.0884524	0.344064	1.76509	0.778863	0.999981	2386.92	-0.408734	0.18205	0.00365373	0.0706945	67.2358	-0.0860034	0.159016	0.085116	0.817279	8.3391e-06	1.15061	0.0876298	retained_intron	Not_significant	Not_significant	4
ENSG00000103145.10	HCFC1R1	180.928	0.518101	0.306682	4.96668	0.290733	0.999981	639.829	-0.338837	0.174161	0.0109623	0.15388	50.8799	0.0157622	0.122972	0.695491	0.999836	8.3391e-06	0.812818	7.12942e-05	protein_coding	Not_significant	Not_significant	4
ENSG00000103148.15	NPRL3	873.066	0.395344	0.203922	5.23089	0.264417	0.999981	3469.32	-0.507239	0.151554	9.92872e-05	0.00400348	208.395	-0.0394877	0.114843	0.505491	0.999836	8.3391e-06	2.39756	7.12942e-05	retained_intron	Not_significant	Not_significant	3
ENSG00000103152.11	MPG	359.628	-0.0525617	0.301017	0.458232	0.977438	0.999981	806.29	-0.137993	0.160847	0.229064	0.763798	146.664	-0.0578436	0.127469	0.310614	0.999836	8.3391e-06	0.117021	7.12942e-05	protein_coding	Not_significant	Not_significant	4
ENSG00000103160.11	HSDL1	223.794	-0.0354229	0.262493	6.27156	0.179765	0.999981	765.926	-0.0106497	0.128315	0.913853	0.994768	65.4798	-0.000750255	0.120199	0.984742	0.999836	8.3391e-06	0.00227807	7.12942e-05	retained_intron	Not_significant	Not_significant	4
ENSG00000103168.16	TAF1C	646.953	0.26361	0.284866	3.43691	0.487536	0.999981	2937.4	-0.243953	0.158184	0.0429442	0.359227	118.415	-0.00445104	0.116548	0.93188	0.999836	8.3391e-06	0.444631	7.12942e-05	protein_coding	Not_significant	Not_significant	4
ENSG00000103174.11	NAGPA	327.56	-0.127138	0.326379	0.502169	0.973289	0.999981	1322.03	-0.205484	0.167368	0.0906155	0.52949	76.114	-0.0615143	0.137611	0.21341	0.999836	8.3391e-06	0.276142	7.12942e-05	protein_coding	Not_significant	Not_significant	4
ENSG00000103194.15	USP10	1158.92	-0.0540769	0.132997	4.08015	0.395268	0.999981	4896.01	-0.0440409	0.111155	0.63651	0.962483	247.976	-0.0185565	0.106991	0.759687	0.999836	8.3391e-06	0.016607	7.12942e-05	protein_coding	Not_significant	Not_significant	4
ENSG00000103197.16	TSC2	907.124	0.33317	0.20822	3.93281	0.415175	0.999981	3569.33	-0.313884	0.157356	0.0115593	0.160198	219.839	-0.00616979	0.107605	0.915351	0.999836	8.3391e-06	0.795343	7.12942e-05	protein_coding	Not_significant	Not_significant	4
ENSG00000103199.13	ZNF500	180.465	0.388534	0.376333	2.06431	0.723932	0.999981	747.217	-0.111233	0.148803	0.315729	0.843592	40.122	0.0260573	0.12727	0.462372	0.999836	8.3391e-06	0.0738674	7.12942e-05	protein_coding	Not_significant	Not_significant	4
ENSG00000103202.12	NME4	1567.64	0.190977	0.2345	2.46545	0.650833	0.999981	5170.12	-0.810641	0.164908	6.6615e-08	6.39388e-06	477.697	-0.530929	0.19189	0.000293572	0.0358853	8.3391e-06	5.19424	1.44508	protein_coding	Not_significant	Not_significant	3
ENSG00000103222.18	ABCC1	1045.79	0.139845	0.168928	1.78862	0.774565	0.999981	4036.36	-0.347453	0.146036	0.00389834	0.0745091	261.157	-0.103055	0.134087	0.163403	0.971462	8.3391e-06	1.12779	0.0125743	protein_coding	Not_significant	Not_significant	4
ENSG00000103226.17	NOMO3	894.843	0.138059	0.202812	1.44483	0.836368	0.999981	2920.18	-0.219639	0.154431	0.0600729	0.428007	275.493	-0.0498391	0.110141	0.442609	0.999836	8.3391e-06	0.368549	7.12942e-05	protein_coding	Not_significant	Not_significant	4
ENSG00000103245.13	NARFL	208.807	0.129642	0.393247	0.622316	0.960552	0.999981	874.011	-0.240315	0.176096	0.057636	0.418253	45.4539	-0.0157557	0.124474	0.667626	0.999836	8.3391e-06	0.378561	7.12942e-05	protein_coding	Not_significant	Not_significant	4
ENSG00000103249.17	CLCN7	1813.28	0.410445	0.196281	5.83778	0.211595	0.999981	7113.44	-0.420474	0.153869	0.00106228	0.0281991	441.441	-0.0171572	0.102051	0.788634	0.999836	8.3391e-06	1.54976	7.12942e-05	retained_intron	Not_significant	Not_significant	4
ENSG00000103253.17	HAGHL	301.021	0.469448	0.381033	6.70068	0.152577	0.999981	1278.26	-0.572886	0.203146	0.000489331	0.0152777	63.7292	-0.0192386	0.123074	0.617195	0.999836	8.3391e-06	1.81594	7.12942e-05	protein_coding	Not_significant	Not_significant	4
ENSG00000103254.9	FAM173A	408.093	0.345257	0.346036	1.62284	0.804681	0.999981	1292.83	-0.360909	0.219957	0.0164333	0.202548	129.495	-0.0266799	0.117836	0.611731	0.999836	8.3391e-06	0.693471	7.12942e-05	retained_intron	Not_significant	Not_significant	4
ENSG00000103257.8	SLC7A5	1926.77	0.269032	0.208754	3.53807	0.472114	0.999981	8753.56	-0.0934705	0.133212	0.378037	0.879085	352.26	0.0672179	0.115811	0.315544	0.999836	8.3391e-06	0.055969	7.12942e-05	protein_coding	Not_significant	Not_significant	4
ENSG00000103266.10	STUB1	561.573	0.434489	0.289889	2.36087	0.66971	0.999981	1218.88	-0.272807	0.180434	0.0362513	0.327809	232.962	0.0233382	0.112614	0.679558	0.999836	8.3391e-06	0.484379	7.12942e-05	protein_coding	Not_significant	Not_significant	4
ENSG00000103274.10	NUBP1	183.72	0.429562	0.329736	2.40087	0.66247	0.999981	316.93	-0.103493	0.16349	0.358503	0.864876	84.2331	0.0454814	0.128366	0.345579	0.999836	8.3391e-06	0.063046	7.12942e-05	protein_coding	Not_significant	Not_significant	4
ENSG00000103275.19	UBE2I	1335.97	0.163709	0.1989	4.80492	0.307905	0.999981	3806.57	-0.0585334	0.133769	0.580594	0.954471	465.274	0.0572235	0.103837	0.4398	0.999836	8.3391e-06	0.0202374	7.12942e-05	protein_coding	Not_significant	Not_significant	4
ENSG00000103319.11	EEF2K	778.731	0.478915	0.207741	8.00543	0.0913796	0.999981	3186.67	-0.397833	0.146942	0.00124021	0.0318084	176.698	0.00824604	0.111821	0.884918	0.999836	8.3391e-06	1.49746	7.12942e-05	protein_coding	Not_significant	Not_significant	4
ENSG00000103326.11	CAPN15	936.171	0.631805	0.255521	7.62569	0.106293	0.999981	4697.13	-0.0387232	0.129896	0.703009	0.974899	127.621	0.299677	0.343178	0.0156709	0.455065	8.3391e-06	0.0110402	0.341927	protein_coding	Not_significant	Not_significant	4
ENSG00000103335.20	PIEZO1	3835.6	0.613758	0.241297	7.65166	0.105204	0.999981	17746.1	-0.710649	0.163081	1.06128e-06	7.45272e-05	670.569	-0.0443704	0.108783	0.486225	0.999836	8.3391e-06	4.12769	7.12942e-05	protein_coding	Not_significant	Not_significant	3
ENSG00000103342.12	GSPT1	2078.37	0.00598916	0.0940576	2.99565	0.558553	0.999981	6126.71	-0.132726	0.117737	0.168977	0.682364	704.063	-0.0672514	0.0979801	0.326172	0.999836	8.3391e-06	0.165984	7.12942e-05	protein_coding	Not_significant	Not_significant	4
ENSG00000103353.15	UBFD1	655.002	0.0803652	0.191328	1.77929	0.77627	0.999981	2983.46	-0.117085	0.122609	0.257106	0.793039	118.963	-0.00496907	0.114509	0.917287	0.999836	8.3391e-06	0.100705	7.12942e-05	protein_coding	Not_significant	Not_significant	4
ENSG00000103356.15	EARS2	654.582	0.148693	0.26438	1.50007	0.826629	0.999981	2300.68	-0.185874	0.145849	0.0998908	0.555286	185.494	-0.0204278	0.114505	0.711743	0.999836	8.3391e-06	0.255483	7.12942e-05	protein_coding	Not_significant	Not_significant	4
ENSG00000103363.14	TCEB2	1959.19	0.0634593	0.252358	1.80936	0.770769	0.999981	2910.01	-0.0824909	0.14415	0.445091	0.915342	943.756	-0.0141691	0.0978645	0.821586	0.999836	8.3391e-06	0.0384166	7.12942e-05	protein_coding	Not_significant	Not_significant	4
ENSG00000103365.15	GGA2	1327.73	0.212953	0.159221	2.81444	0.589343	0.999981	5486.39	-0.0567472	0.119135	0.567137	0.953526	296.038	0.0766186	0.118763	0.310599	0.999836	8.3391e-06	0.0206677	7.12942e-05	protein_coding	Not_significant	Not_significant	4
ENSG00000103381.11	CPPED1	264.643	-0.422025	0.266371	3.17666	0.528709	0.999981	687.308	-0.0388161	0.13447	0.709712	0.976553	98.7275	-0.0775098	0.145746	0.154461	0.96417	8.3391e-06	0.0103041	0.0158462	protein_coding	Not_significant	Not_significant	4
ENSG00000103415.11	HMOX2	439.926	0.17834	0.254277	0.902198	0.924245	0.999981	1379.7	-0.0788391	0.141027	0.396252	0.891077	140.902	0.0208704	0.114189	0.747085	0.999836	8.3391e-06	0.0500846	7.12942e-05	protein_coding	Not_significant	Not_significant	4
ENSG00000103423.13	DNAJA3	1018.23	0.132423	0.214186	1.95189	0.744607	0.999981	3525.5	-0.0398131	0.131342	0.705243	0.975472	293.617	0.0396091	0.108112	0.536245	0.999836	8.3391e-06	0.0107852	7.12942e-05	protein_coding	Not_significant	Not_significant	4
ENSG00000103429.10	BFAR	364.401	-0.0224213	0.281935	4.04198	0.400355	0.999981	1470.34	-0.0462801	0.13026	0.654072	0.965579	84.6535	-0.00190007	0.118804	0.965916	0.999836	8.3391e-06	0.0152122	7.12942e-05	protein_coding	Not_significant	Not_significant	4
ENSG00000103479.15	RBL2	231.295	-0.179148	0.271983	3.62259	0.459485	0.999981	977.696	0.0119781	0.125639	0.908065	0.994553	49.4034	-0.0135406	0.122662	0.73653	0.999836	8.3391e-06	0.00237227	7.12942e-05	protein_coding	Not_significant	Not_significant	4
ENSG00000103485.17	QPRT	677.43	0.221241	0.319858	0.725542	0.948142	0.999981	2636.27	-0.382138	0.184485	0.00653374	0.108797	167.111	-0.0500165	0.125283	0.363114	0.999836	8.3391e-06	0.963384	7.12942e-05	processed_transcript	Not_significant	Not_significant	4
ENSG00000103490.13	PYCARD	199.533	0.277164	0.374253	3.43887	0.487235	0.999981	596.29	-0.317851	0.202166	0.0253409	0.263049	66.8975	-0.0160901	0.122499	0.699518	0.999836	8.3391e-06	0.579964	7.12942e-05	protein_coding	Not_significant	Not_significant	4
ENSG00000103495.13	MAZ	1190.94	0.336634	0.208918	16.6544	0.00225576	0.137355	4696.93	-0.0830696	0.126162	0.419456	0.902914	287.754	0.0955664	0.136514	0.161873	0.970507	0.862157	0.0443538	0.0130013	protein_coding	Not_significant	Not_significant	4
ENSG00000103496.14	STX4	310.9	0.297456	0.208154	4.87824	0.300021	0.999981	943.005	-0.17474	0.13923	0.111581	0.582941	102.754	0.0205509	0.117597	0.693044	0.999836	8.3391e-06	0.234375	7.12942e-05	protein_coding	Not_significant	Not_significant	4
ENSG00000103507.13	BCKDK	343.743	0.322203	0.298418	1.33708	0.855053	0.999981	1288.78	-0.114276	0.149977	0.307569	0.8373	89.5091	0.0293864	0.121243	0.558439	0.999836	8.3391e-06	0.0771191	7.12942e-05	protein_coding	Not_significant	Not_significant	4
ENSG00000103510.19	KAT8	550.533	0.112007	0.221499	1.16905	0.883168	0.999981	1809.78	-0.136453	0.141383	0.213846	0.744078	168.228	-0.0142033	0.11117	0.80501	0.999836	8.3391e-06	0.128382	7.12942e-05	protein_coding	Not_significant	Not_significant	4
ENSG00000103512.14	NOMO1	1198.16	0.0571552	0.18458	2.14778	0.7086	0.999981	4136.94	-0.218364	0.147747	0.0549336	0.406956	346.755	-0.0931017	0.121552	0.197385	0.999836	8.3391e-06	0.390452	7.12942e-05	protein_coding	Not_significant	Not_significant	4
ENSG00000103544.14	C16orf62	332.249	-0.122617	0.237126	0.988487	0.911537	0.999981	1168.05	0.000399444	0.127125	0.998427	0.999853	94.0768	-0.0153137	0.117554	0.756353	0.999836	8.3391e-06	6.40035e-05	7.12942e-05	protein_coding	Not_significant	Not_significant	4
ENSG00000103549.21	RNF40	1179.65	0.413245	0.195412	4.98716	0.288618	0.999981	4367.19	-0.210158	0.147742	0.0656503	0.450372	312.679	0.0705381	0.116391	0.327027	0.999836	8.3391e-06	0.346428	7.12942e-05	protein_coding	Not_significant	Not_significant	4
ENSG00000103550.13	KNOP1	307.036	0.0316029	0.239802	1.06289	0.900114	0.999981	1119.64	-0.0901514	0.130153	0.384746	0.883393	82.984	-0.0106428	0.118533	0.825413	0.999836	8.3391e-06	0.0538459	7.12942e-05	protein_coding	Not_significant	Not_significant	4
ENSG00000103591.12	AAGAB	550.098	-0.414954	0.164831	7.78999	0.0995813	0.999981	1887.94	0.125984	0.125457	0.227652	0.763724	160.191	-0.062344	0.124097	0.31594	0.999836	8.3391e-06	0.117064	7.12942e-05	protein_coding	Not_significant	Not_significant	4
ENSG00000103653.16	CSK	1625.36	0.44062	0.218425	7.12192	0.129584	0.999981	6224.95	-0.123903	0.13852	0.249789	0.786771	410.671	0.143271	0.150923	0.0787896	0.805231	8.3391e-06	0.104152	0.0940795	protein_coding	Not_significant	Not_significant	4
ENSG00000103657.13	HERC1	1297.11	-0.340526	0.185652	6.72042	0.151421	0.999981	5988.4	-0.15527	0.132465	0.143991	0.642206	228.006	-0.33911	0.232593	0.00902745	0.337485	8.3391e-06	0.192326	0.471746	protein_coding	Not_significant	Not_significant	4
ENSG00000103671.9	TRIP4	171.167	-0.052373	0.28576	0.869934	0.928834	0.999981	460.165	0.0877331	0.141765	0.41706	0.901993	62.2858	0.0116342	0.121445	0.786258	0.999836	8.3391e-06	0.044797	7.12942e-05	processed_transcript	Not_significant	Not_significant	4
ENSG00000103707.9	MTFMT	172.931	-0.256528	0.284002	1.68978	0.792573	0.999981	506.367	0.0578327	0.137995	0.571501	0.95411	58.9121	-0.0084273	0.121208	0.839936	0.999836	8.3391e-06	0.0204014	7.12942e-05	protein_coding	Not_significant	Not_significant	4
ENSG00000103769.9	RAB11A	917.31	-0.14878	0.228587	1.01893	0.906912	0.999981	2022.84	0.0913235	0.144504	0.402459	0.893443	377.4	0.017305	0.102246	0.792834	0.999836	8.3391e-06	0.0489333	7.12942e-05	processed_transcript	Not_significant	Not_significant	4
ENSG00000103811.15	CTSH	996.769	0.0488468	0.248568	0.184272	0.996007	0.999981	3095.2	0.0895089	0.145807	0.41658	0.901959	322.126	0.101314	0.129832	0.165886	0.975058	8.3391e-06	0.0448131	0.0109694	protein_coding	Not_significant	Not_significant	4
ENSG00000103855.17	CD276	401.46	-0.0422017	0.321424	1.37907	0.847824	0.999981	1599.08	-0.380368	0.193026	0.00815968	0.127018	95.3826	-0.103775	0.168806	0.0827323	0.813567	8.3391e-06	0.896134	0.0896065	protein_coding	Not_significant	Not_significant	4
ENSG00000103876.11	FAH	726.072	0.0181782	0.238533	0.624257	0.96033	0.999981	2001.43	0.289173	0.178378	0.0278701	0.279975	259.243	0.302795	0.200966	0.00995922	0.357224	8.3391e-06	0.552881	0.447059	protein_coding	Not_significant	Not_significant	4
ENSG00000103932.11	RPAP1	790.773	0.275649	0.253048	2.73819	0.602549	0.999981	3281.37	-0.137872	0.145149	0.212708	0.742352	175	0.0269168	0.114061	0.643887	0.999836	8.3391e-06	0.12939	7.12942e-05	retained_intron	Not_significant	Not_significant	4
ENSG00000103966.10	EHD4	181.2	0.33274	0.317413	1.76557	0.778774	0.999981	566.746	-0.123797	0.153326	0.267259	0.802503	58.2277	0.0232028	0.123657	0.5854	0.999836	8.3391e-06	0.0955533	7.12942e-05	protein_coding	Not_significant	Not_significant	4
ENSG00000103978.15	TMEM87A	234.189	-0.0677008	0.315406	1.08109	0.897261	0.999981	861.969	-0.0775802	0.129946	0.456497	0.91917	62.4986	-0.0165302	0.122713	0.690541	0.999836	8.3391e-06	0.036604	7.12942e-05	protein_coding	Not_significant	Not_significant	4
ENSG00000103994.16	ZNF106	594.639	-0.0830909	0.23039	0.387356	0.983499	0.999981	2565.29	0.0267462	0.120192	0.789896	0.989335	122.075	0.00689593	0.116266	0.89497	0.999836	8.3391e-06	0.0046566	7.12942e-05	protein_coding	Not_significant	Not_significant	4
ENSG00000103995.13	CEP152	197.939	-0.124143	0.713643	0.452153	0.977989	0.999981	715.416	-0.00337229	0.203961	0.950435	0.996636	54.1879	-0.0129529	0.121893	0.756538	0.999836	8.3391e-06	0.00146333	7.12942e-05	nonsense_mediated_decay	Not_significant	Not_significant	4
ENSG00000104064.16	GABPB1	233.401	0.118349	0.227997	1.85206	0.762945	0.999981	860.748	0.0195374	0.123072	0.849074	0.992786	62.1428	0.0207572	0.121808	0.649385	0.999836	8.3391e-06	0.0031445	7.12942e-05	protein_coding	Not_significant	Not_significant	4
ENSG00000104067.16	TJP1	405.749	0.181152	0.245613	0.697356	0.951655	0.999981	1298.54	-0.233292	0.153831	0.0484643	0.381552	127.521	-0.0190086	0.116704	0.712189	0.999836	8.3391e-06	0.418447	7.12942e-05	protein_coding	Not_significant	Not_significant	4
ENSG00000104093.13	DMXL2	225.232	-0.137213	0.618459	0.474703	0.975916	0.999981	1005.98	0.0546709	0.201237	0.517149	0.942241	42.9461	0.0157713	0.125137	0.655697	0.999836	8.3391e-06	0.0258379	7.12942e-05	protein_coding	Not_significant	Not_significant	4
ENSG00000104131.12	EIF3J	874.91	0.271333	0.318194	2.05449	0.725737	0.999981	1764.63	0.128867	0.170462	0.270968	0.806901	376.086	0.418272	0.206084	0.00238299	0.148751	8.3391e-06	0.09318	0.82754	protein_coding	Not_significant	Not_significant	4
ENSG00000104133.14	SPG11	459.738	-0.229224	0.230394	3.79681	0.434202	0.999981	1730.34	-0.0123274	0.13043	0.898193	0.994553	119.122	-0.0467855	0.122986	0.400287	0.999836	8.3391e-06	0.00237227	7.12942e-05	protein_coding	Not_significant	Not_significant	4
ENSG00000104142.10	VPS18	378.753	0.0729418	0.291535	1.75733	0.78028	0.999981	1333.12	-0.194983	0.162363	0.100307	0.556612	107.129	-0.0341381	0.121532	0.502087	0.999836	8.3391e-06	0.254447	7.12942e-05	protein_coding	Not_significant	Not_significant	4
ENSG00000104147.8	OIP5	169.286	-0.352377	0.262214	3.25609	0.51592	0.999981	263.881	0.284594	0.199453	0.0378636	0.334302	80.3385	0.0144617	0.119236	0.762575	0.999836	8.3391e-06	0.475861	7.12942e-05	protein_coding	Not_significant	Not_significant	4
ENSG00000104218.14	CSPP1	384.943	-0.0795518	0.372736	1.37572	0.848404	0.999981	1434.06	0.0504326	0.155991	0.652564	0.965402	101.137	0.0113817	0.117461	0.821723	0.999836	8.3391e-06	0.015292	7.12942e-05	protein_coding	Not_significant	Not_significant	3
ENSG00000104221.12	BRF2	181.233	0.251548	0.289922	1.87305	0.759094	0.999981	475.617	0.0159998	0.140007	0.883805	0.993772	67.0851	0.0426655	0.128133	0.368992	0.999836	8.3391e-06	0.0027132	7.12942e-05	protein_coding	Not_significant	Not_significant	4
ENSG00000104228.12	TRIM35	260.489	0.229842	0.300088	1.22499	0.873968	0.999981	1041.48	-0.162189	0.15385	0.156003	0.661703	61.485	0.00265022	0.1202	0.950477	0.999836	8.3391e-06	0.179337	7.12942e-05	protein_coding	Not_significant	Not_significant	4
ENSG00000104299.14	INTS9	557.524	0.0885157	0.204726	3.2606	0.515199	0.999981	1614.42	-0.194849	0.14568	0.089012	0.523965	191.62	-0.0360196	0.113569	0.544759	0.999836	8.3391e-06	0.280698	7.12942e-05	nonsense_mediated_decay	Not_significant	Not_significant	3
ENSG00000104312.7	RIPK2	229.807	-0.108636	0.253215	0.379019	0.984158	0.999981	698.623	0.0594591	0.135602	0.574018	0.954118	75.7938	0.00508189	0.118763	0.914833	0.999836	8.3391e-06	0.0203979	7.12942e-05	protein_coding	Not_significant	Not_significant	4
ENSG00000104320.13	NBN	398.735	0.0989227	0.51783	0.387748	0.983468	0.999981	1141.03	0.0205451	0.19725	0.797145	0.990454	138.457	0.0661083	0.131991	0.262648	0.999836	8.3391e-06	0.00416554	7.12942e-05	protein_coding	Not_significant	Not_significant	4
ENSG00000104324.15	CPQ	217.799	0.214215	0.239074	1.56552	0.814975	0.999981	472.293	-0.193897	0.15888	0.0999427	0.555293	90.3658	-0.00635535	0.117366	0.895807	0.999836	8.3391e-06	0.255478	7.12942e-05	protein_coding	Not_significant	Not_significant	4
ENSG00000104325.6	DECR1	513.268	-0.310153	0.164541	5.16986	0.270309	0.999981	1002.1	0.509472	0.159719	0.000180589	0.00652852	223.753	0.125179	0.152867	0.104171	0.869123	8.3391e-06	2.18519	0.0609189	nonsense_mediated_decay	Not_significant	Not_significant	3
ENSG00000104331.8	IMPAD1	464.325	0.0180453	0.225203	6.89411	0.141591	0.999981	1820.26	0.133026	0.139211	0.223056	0.757301	113.231	0.0596278	0.129286	0.29437	0.999836	8.3391e-06	0.120731	7.12942e-05	protein_coding	Not_significant	Not_significant	3
ENSG00000104341.16	LAPTM4B	3654.65	-0.296207	0.146328	5.49905	0.239813	0.999981	10976	0.0833027	0.123933	0.390113	0.886874	1217.87	-0.077011	0.0960414	0.266837	0.999836	8.3391e-06	0.052138	7.12942e-05	protein_coding	Not_significant	Not_significant	4
ENSG00000104356.10	POP1	337.417	0.367072	0.212585	4.07609	0.395806	0.999981	998.447	-0.252624	0.149852	0.0296631	0.290821	113.97	0.0144104	0.115915	0.780552	0.999836	8.3391e-06	0.536374	7.12942e-05	protein_coding	Not_significant	Not_significant	4
ENSG00000104365.13	IKBKB	503.664	0.278544	0.197514	8.82259	0.0656901	0.999981	2157.44	-0.110769	0.120022	0.266713	0.801959	104.8	0.0413481	0.124631	0.416805	0.999836	8.3391e-06	0.0958478	7.12942e-05	protein_coding	Not_significant	Not_significant	3
ENSG00000104375.15	STK3	174.757	-0.0252552	0.324293	0.851382	0.93143	0.999981	408.202	0.0563498	0.152324	0.606343	0.958466	69.7167	0.0181828	0.121457	0.687826	0.999836	8.3391e-06	0.0184232	7.12942e-05	processed_transcript	Not_significant	Not_significant	4
ENSG00000104388.14	RAB2A	458.221	-0.108717	0.193043	1.92362	0.749805	0.999981	1076.55	0.0556167	0.126535	0.580768	0.954471	181.833	0.00777447	0.110405	0.900786	0.999836	8.3391e-06	0.0202374	7.12942e-05	protein_coding	Not_significant	Not_significant
ENSG00000104408.9	EIF3E	2444.51	-0.666631	0.468921	3.83741	0.428457	0.999981	5173.15	0.0633018	0.206165	0.465755	0.92365	1026.81	-0.13667	0.13845	0.0903319	0.826814	8.3391e-06	0.0344924	0.0825924	retained_intron	Not_significant	Not_significant	4
ENSG00000104412.7	EMC2	114.281	0.195055	0.696941	0.353854	0.986078	0.999981	172.787	-0.00910941	0.186139	0.920919	0.994956	54.7564	0.0223092	0.124994	0.573064	0.999836	8.3391e-06	0.00219627	7.12942e-05	protein_coding	Not_significant	Not_significant	4
ENSG00000104442.9	ARMC1	403.411	-0.267199	0.189024	4.45701	0.347676	0.999981	1161.77	0.0220415	0.126469	0.830593	0.992196	139.15	-0.0555408	0.123094	0.35247	0.999836	8.3391e-06	0.00340255	7.12942e-05	protein_coding	Not_significant	Not_significant	3
ENSG00000104472.9	CHRAC1	355.495	-0.0341051	0.215291	5.79724	0.214811	0.999981	922.196	-0.174512	0.145342	0.120386	0.600699	132.728	-0.0612849	0.128775	0.281874	0.999836	8.3391e-06	0.221343	7.12942e-05	protein_coding	Not_significant	Not_significant	4
ENSG00000104517.12	UBR5	2104.76	-0.174832	0.19396	2.4686	0.650267	0.999981	8166.78	-0.00355923	0.127349	0.94179	0.996058	521.394	-0.0649466	0.108596	0.341221	0.999836	8.3391e-06	0.00171536	7.12942e-05	protein_coding	Not_significant	Not_significant	4
ENSG00000104522.15	TSTA3	787.203	0.253107	0.231942	1.90323	0.753552	0.999981	2591.89	-0.199882	0.157839	0.0923043	0.536023	240.234	0.00151769	0.106398	0.979701	0.999836	8.3391e-06	0.270816	7.12942e-05	protein_coding	Not_significant	Not_significant	4
ENSG00000104529.17	EEF1D	1034.33	-0.0799178	0.18587	1.76753	0.778417	0.999981	3277.54	-0.00816325	0.125626	0.934129	0.995299	328.066	-0.018336	0.102505	0.773999	0.999836	8.3391e-06	0.00204629	7.12942e-05	protein_coding	Not_significant	Not_significant	4
ENSG00000104549.11	SQLE	1444.11	-0.0398032	0.171627	0.171461	0.996529	0.999981	4442.01	-0.473323	0.141792	0.000121537	0.0047449	471.313	-0.437242	0.178273	0.000951893	0.0789843	8.3391e-06	2.32377	1.10246	protein_coding	Not_significant	Not_significant	3
ENSG00000104613.11	INTS10	486.008	-0.121817	0.164585	5.59161	0.231794	0.999981	1555.42	0.0955519	0.124188	0.346892	0.86046	152.477	0.0202628	0.112291	0.724272	0.999836	8.3391e-06	0.0652692	7.12942e-05	protein_coding	Not_significant	Not_significant	4
ENSG00000104626.14	ERI1	233.971	-0.45566	0.391963	2.5073	0.643329	0.999981	666.189	0.0433651	0.159245	0.687362	0.971826	81.4766	-0.0530455	0.131523	0.290957	0.999836	8.3391e-06	0.0124113	7.12942e-05	protein_coding	Not_significant	Not_significant	4
ENSG00000104635.13	SLC39A14	746.95	-0.0317193	0.192019	2.49454	0.645613	0.999981	2567.7	-0.199367	0.137281	0.0684473	0.460505	217.202	-0.0861757	0.133503	0.199562	0.999836	8.3391e-06	0.336765	7.12942e-05	protein_coding	Not_significant	Not_significant	3
ENSG00000104660.17	LEPROTL1	366.857	-0.443546	0.192723	12.1475	0.0162874	0.531145	911.086	0.0248114	0.126713	0.8003	0.990454	140.837	-0.116944	0.164606	0.0993287	0.855599	0.274787	0.00416554	0.0677297	protein_coding	Not_significant	Not_significant	4
ENSG00000104679.10	R3HCC1	373.985	0.342008	0.337239	2.06404	0.723982	0.999981	1452.54	-0.0383531	0.148489	0.731303	0.980065	92.381	0.060392	0.133386	0.258018	0.999836	8.3391e-06	0.00874525	7.12942e-05	protein_coding	Not_significant	Not_significant	3
ENSG00000104687.12	GSR	1151.68	-0.142255	0.164629	1.84499	0.764241	0.999981	3294.02	0.137711	0.133189	0.197631	0.723144	399.48	0.0384143	0.100883	0.558856	0.999836	8.3391e-06	0.140775	7.12942e-05	protein_coding	Not_significant	Not_significant	4
ENSG00000104689.9	TNFRSF10A	199.854	0.471983	0.286279	4.89037	0.298732	0.999981	551.139	-0.288105	0.17917	0.0278569	0.27997	71.3944	0.0216445	0.121762	0.633021	0.999836	8.3391e-06	0.552888	7.12942e-05	protein_coding	Not_significant	Not_significant	4
ENSG00000104691.14	UBXN8	230.786	-0.58716	0.288525	6.87798	0.142479	0.999981	629.78	0.286941	0.192711	0.0345381	0.318721	83.057	-0.0234187	0.119725	0.631224	0.999836	8.3391e-06	0.49659	7.12942e-05	protein_coding	Not_significant	Not_significant	4
ENSG00000104695.12	PPP2CB	403.678	0.0197014	0.175862	1.84738	0.763803	0.999981	1282.15	0.122575	0.126586	0.235295	0.77306	127.597	0.05472	0.125258	0.345689	0.999836	8.3391e-06	0.111787	7.12942e-05	nonsense_mediated_decay	Not_significant	Not_significant	4
ENSG00000104714.13	ERICH1	196.313	-0.2491	0.294313	1.39629	0.84484	0.999981	659.243	-0.0611744	0.136604	0.563597	0.952189	58.58	-0.0382574	0.128039	0.377327	0.999836	8.3391e-06	0.0212769	7.12942e-05	protein_coding	Not_significant	Not_significant	4
ENSG00000104723.20	TUSC3	331.69	-0.175083	0.21582	7.29777	0.120964	0.999981	852.882	0.0336839	0.126357	0.736133	0.982052	124.692	-0.0193679	0.117015	0.712774	0.999836	8.3391e-06	0.00786533	7.12942e-05	processed_transcript	Not_significant	Not_significant	4
ENSG00000104731.13	KLHDC4	668.046	0.129324	0.226555	3.73517	0.443031	0.999981	2826.01	-0.131491	0.135946	0.21838	0.751055	142.578	-0.00547213	0.113122	0.915893	0.999836	8.3391e-06	0.124329	7.12942e-05	processed_transcript	Not_significant	Not_significant	4
ENSG00000104738.16	MCM4	3233.95	-0.124848	0.123738	1.4438	0.836549	0.999981	8074.94	-0.0280806	0.117456	0.776324	0.987566	1237.13	-0.079465	0.0916538	0.242608	0.999836	8.3391e-06	0.00543367	7.12942e-05	protein_coding	Not_significant	Not_significant	3
ENSG00000104763.18	ASAH1	450.377	-0.282291	0.234669	1.63327	0.8028	0.999981	1075.6	0.0420026	0.133441	0.681344	0.970693	177.203	-0.0414154	0.117869	0.468482	0.999836	8.3391e-06	0.0129182	7.12942e-05	protein_coding	Not_significant	Not_significant	4
ENSG00000104765.15	BNIP3L	623.314	-0.0916238	0.311208	2.11674	0.714298	0.999981	2056.37	-0.0111163	0.149618	0.8247	0.991727	189.791	-0.0254191	0.112282	0.663112	0.999836	8.3391e-06	0.00360775	7.12942e-05	protein_coding	Not_significant	Not_significant	4
ENSG00000104774.12	MAN2B1	491.335	0.227661	0.299084	9.5117	0.0495073	0.923486	1694.3	0.148696	0.154627	0.194821	0.718365	142.43	0.157898	0.217888	0.045511	0.695069	0.0345697	0.143655	0.157972	retained_intron	Not_significant	Not_significant	4
ENSG00000104805.15	NUCB1	1506.21	0.483854	0.273179	3.43673	0.487563	0.999981	5019.42	-0.472573	0.179683	0.00099764	0.0268243	453.788	-0.014813	0.106759	0.807288	0.999836	8.3391e-06	1.57147	7.12942e-05	protein_coding	Not_significant	Not_significant	4
ENSG00000104812.14	GYS1	369.974	0.320836	0.261785	3.02602	0.553481	0.999981	1285.66	-0.371337	0.16985	0.00541282	0.095103	106.268	-0.0221236	0.118364	0.665073	0.999836	8.3391e-06	1.02181	7.12942e-05	protein_coding	Not_significant	Not_significant	4
ENSG00000104814.12	MAP4K1	196.47	0.406042	0.328804	3.01282	0.555682	0.999981	693.656	-0.402209	0.18686	0.00494068	0.089306	55.429	-0.00431769	0.121792	0.913333	0.999836	8.3391e-06	1.04912	7.12942e-05	processed_transcript	Not_significant	Not_significant	4
ENSG00000104823.8	ECH1	164.901	0.834427	0.30275	36.0161	2.87165e-07	9.5241e-05	574.073	0.104584	0.142915	0.333864	0.856433	47.2012	0.69016	0.536991	0.00433796	0.220216	4.02118	0.0673067	0.65715	retained_intron	Translation_efficiency_(Ribo:RNA)	Translation_efficiency_(Ribo:RNA)
ENSG00000104824.16	HNRNPL	3602.58	0.0697253	0.135295	0.837782	0.933312	0.999981	10111	-0.135538	0.129962	0.194726	0.718362	1270.04	-0.047787	0.0855314	0.462182	0.999836	8.3391e-06	0.143656	7.12942e-05	protein_coding	Not_significant	Not_significant	4
ENSG00000104825.16	NFKBIB	431.531	0.308449	0.256547	3.21426	0.522631	0.999981	1464.73	-0.193222	0.156139	0.0990025	0.552865	127.344	0.0146056	0.115051	0.783023	0.999836	8.3391e-06	0.257381	7.12942e-05	protein_coding	Not_significant	Not_significant	4
ENSG00000104833.11	TUBB4A	274.477	0.471119	0.262102	3.62995	0.458395	0.999981	562.232	-1.0829	0.190356	7.78086e-10	1.11054e-07	117.259	-0.308776	0.374296	0.0152793	0.452668	8.3391e-06	6.95447	0.34422	protein_coding	Not_significant	Not_significant	3
ENSG00000104852.14	SNRNP70	3051.24	0.577442	0.168395	14.91	0.00489155	0.245893	10259.6	-0.306861	0.14794	0.0101844	0.146532	910.137	0.145829	0.122454	0.067808	0.775761	0.609254	0.834068	0.110272	nonsense_mediated_decay	Not_significant	Not_significant	4
ENSG00000104853.15	CLPTM1	1904.52	0.0443654	0.185705	0.658186	0.956384	0.999981	6266.27	-0.0771367	0.127125	0.454186	0.91917	581.278	-0.0109512	0.0975246	0.837894	0.999836	8.3391e-06	0.036604	7.12942e-05	retained_intron	Not_significant	Not_significant	4
ENSG00000104859.14	CLASRP	1092.24	0.375056	0.200211	4.58419	0.332682	0.999981	4297.22	-0.29377	0.144639	0.0121739	0.166407	264.634	0.0209947	0.108583	0.801383	0.999836	8.3391e-06	0.778828	7.12942e-05	protein_coding	Not_significant	Not_significant	4
ENSG00000104866.10	PPP1R37	566.135	0.563802	0.310894	3.93151	0.415354	0.999981	2602.41	-0.177905	0.149822	0.12062	0.600699	100.524	0.0618626	0.136198	0.225165	0.999836	8.3391e-06	0.221343	7.12942e-05	processed_transcript	Not_significant	Not_significant	4
ENSG00000104870.12	FCGRT	257.621	0.162458	0.347206	1.40806	0.842792	0.999981	887.004	-0.803051	0.202408	4.66545e-06	0.000283278	74.8515	-0.131627	0.214071	0.0363613	0.653491	8.3391e-06	3.54779	0.18476	retained_intron	Not_significant	Not_significant	3
ENSG00000104872.10	PIH1D1	968.823	0.117484	0.203405	1.00893	0.908439	0.999981	3369.2	-0.275303	0.157254	0.0230336	0.247569	278.061	-0.0842196	0.124267	0.23976	0.999836	8.3391e-06	0.606303	7.12942e-05	retained_intron	Not_significant	Not_significant	4
ENSG00000104884.14	ERCC2	1067.22	0.254036	0.213584	1.48889	0.828608	0.999981	3478.54	-0.34144	0.167332	0.00886194	0.133598	329.018	-0.0532693	0.110719	0.414263	0.999836	8.3391e-06	0.874201	7.12942e-05	protein_coding	Not_significant	Not_significant	4
ENSG00000104885.17	DOT1L	1893.63	0.139316	0.2355	1.5264	0.821956	0.999981	8939.18	-0.409006	0.151967	0.000965202	0.0262239	313.566	-0.106634	0.147076	0.132681	0.934866	8.3391e-06	1.5813	0.0292507	protein_coding	Not_significant	Not_significant	4
ENSG00000104886.10	PLEKHJ1	1025.06	0.227324	0.262224	0.842484	0.932663	0.999981	3588.95	-0.0446821	0.143616	0.671095	0.969473	291.699	0.0710943	0.11837	0.287447	0.999836	8.3391e-06	0.0134642	7.12942e-05	protein_coding	Not_significant	Not_significant	4
ENSG00000104889.4	RNASEH2A	657.99	0.293521	0.232719	1.87959	0.757893	0.999981	1535.84	-0.172196	0.152846	0.134286	0.62482	262.4	0.0258407	0.108397	0.671855	0.999836	8.3391e-06	0.204245	7.12942e-05	protein_coding	Not_significant	Not_significant	4
ENSG00000104897.9	SF3A2	2477.54	0.200478	0.208336	1.1955	0.878838	0.999981	6598.23	-0.193184	0.13234	0.0757096	0.48389	908.443	-0.00292854	0.100604	0.961515	0.999836	8.3391e-06	0.315254	7.12942e-05	protein_coding	Not_significant	Not_significant	4
ENSG00000104903.4	LYL1	1805.93	0.559088	0.238457	7.38885	0.116712	0.999981	5972.39	-0.108865	0.14295	0.31945	0.846135	548.443	0.301714	0.178648	0.00766116	0.310621	8.3391e-06	0.0725604	0.50777	protein_coding	Not_significant	Not_significant	4
ENSG00000104904.12	OAZ1	5801.07	0.386578	0.279632	5.39287	0.249308	0.999981	29043.9	0.0905361	0.142464	0.395839	0.890781	796.32	0.458514	0.194851	0.00105238	0.0830302	8.3391e-06	0.0502291	1.08076	nonsense_mediated_decay	Not_significant	Not_significant	4
ENSG00000104907.12	TRMT1	1585.32	0.433614	0.206742	5.56903	0.233728	0.999981	5745.32	-0.258458	0.158426	0.033306	0.311518	432.315	0.0539642	0.1071	0.416219	0.999836	8.3391e-06	0.506517	7.12942e-05	protein_coding	Not_significant	Not_significant	4
ENSG00000104915.14	STX10	334.61	-0.197766	0.294891	2.36997	0.66806	0.999981	1263.54	-0.0617519	0.13467	0.555158	0.950805	86.2554	-0.0459669	0.128626	0.350936	0.999836	8.3391e-06	0.0219087	7.12942e-05	nonsense_mediated_decay	Not_significant	Not_significant	4
ENSG00000104957.13	CCDC130	255.985	0.124011	0.274757	3.2357	0.519184	0.999981	923.163	-0.116078	0.141003	0.285343	0.820383	70.2225	-0.000236549	0.119298	0.99673	0.999836	8.3391e-06	0.0859833	7.12942e-05	retained_intron	Not_significant	Not_significant	4
ENSG00000104960.15	PTOV1	1340.99	0.433953	0.243031	3.28758	0.510902	0.999981	4746.09	-0.279663	0.166676	0.0248765	0.260498	376.828	0.0323804	0.107651	0.593806	0.999836	8.3391e-06	0.584196	7.12942e-05	protein_coding	Not_significant	Not_significant	4
ENSG00000104964.14	AES	3055.02	0.130958	0.210126	0.717947	0.949097	0.999981	9664.33	-0.122768	0.139052	0.256402	0.792525	970.807	-0.00890925	0.0952646	0.924049	0.999836	8.3391e-06	0.100987	7.12942e-05	retained_intron	Not_significant	Not_significant	4
ENSG00000104969.9	SGTA	2478.38	0.328356	0.196205	4.81247	0.307085	0.999981	8000.59	-0.138083	0.146511	0.23477	0.772675	771.817	0.097907	0.103056	0.173042	0.981718	8.3391e-06	0.112003	0.00801341	protein_coding	Not_significant	Not_significant	4
ENSG00000104973.15	MED25	970.088	-0.00807568	0.231654	0.576222	0.965669	0.999981	3068.01	-0.174699	0.149776	0.125774	0.608505	308.278	-0.0819463	0.126035	0.225906	0.999836	8.3391e-06	0.215736	7.12942e-05	protein_coding	Not_significant	Not_significant	4
ENSG00000104976.11	SNAPC2	146.233	-0.155858	0.509598	0.729521	0.947639	0.999981	527.161	0.0246108	0.148453	0.81849	0.991219	40.1326	-0.00495567	0.124699	0.864002	0.999836	8.3391e-06	0.00383026	7.12942e-05	protein_coding	Not_significant	Not_significant	4
ENSG00000104979.8	C19orf53	777.534	-0.139941	0.202572	6.71894	0.151508	0.999981	1390.17	0.0456491	0.133678	0.66474	0.967426	351.477	-0.0098926	0.10226	0.889311	0.999836	8.3391e-06	0.014382	7.12942e-05	protein_coding	Not_significant	Not_significant	4
ENSG00000104980.7	TIMM44	976.542	0.436281	0.247167	3.27538	0.512842	0.999981	3234.1	-0.105426	0.14438	0.336728	0.857047	296.081	0.132711	0.154286	0.0917779	0.830724	8.3391e-06	0.0669955	0.0805432	retained_intron	Not_significant	Not_significant	4
ENSG00000104983.8	CCDC61	163.962	0.317442	0.364992	2.87952	0.578186	0.999981	519.699	-0.162914	0.172695	0.171057	0.685225	51.9876	0.00999613	0.122267	0.803394	0.999836	8.3391e-06	0.164167	7.12942e-05	protein_coding	Not_significant	Not_significant	4
ENSG00000104998.3	IL27RA	380.375	0.382337	0.314564	3.00404	0.557149	0.999981	1304.86	-0.423981	0.208263	0.0057108	0.0986043	111.004	-0.0255459	0.118357	0.625477	0.999836	8.3391e-06	1.0061	7.12942e-05	protein_coding	Not_significant	Not_significant	4
ENSG00000105011.8	ASF1B	810.01	0.273479	0.255542	1.85371	0.762642	0.999981	2515.44	-0.0320278	0.133212	0.75495	0.985021	262.058	0.0884005	0.135722	0.190339	0.997702	8.3391e-06	0.00655436	0.000999142	protein_coding	Not_significant	Not_significant	4
ENSG00000105048.16	TNNT1	348.159	0.432202	0.350825	1.8784	0.758112	0.999981	1110.44	-0.19137	0.174763	0.117315	0.594882	109.814	0.027026	0.121249	0.57574	0.999836	8.3391e-06	0.225569	7.12942e-05	protein_coding	Not_significant	Not_significant	4
ENSG00000105053.10	VRK3	358.786	0.289063	0.261916	1.38624	0.846583	0.999981	1397.01	-0.018963	0.131289	0.851046	0.99319	88.3532	0.0586344	0.132547	0.270288	0.999836	8.3391e-06	0.00296779	7.12942e-05	protein_coding	Not_significant	Not_significant	4
ENSG00000105058.11	FAM32A	488.379	-0.0656401	0.202003	0.406861	0.981911	0.999981	1992.63	0.0289688	0.118804	0.782373	0.988165	111.351	0.00860997	0.115623	0.864692	0.999836	8.3391e-06	0.00517039	7.12942e-05	protein_coding	Not_significant	Not_significant	4
ENSG00000105063.18	PPP6R1	2331.63	0.31427	0.195664	3.47471	0.481734	0.999981	9183.61	-0.184334	0.139364	0.0932216	0.5381	564.21	0.0443952	0.104582	0.509834	0.999836	8.3391e-06	0.269137	7.12942e-05	retained_intron	Not_significant	Not_significant	4
ENSG00000105127.8	AKAP8	681.136	0.0205444	0.193797	0.997244	0.910214	0.999981	2230.54	-0.10609	0.130577	0.308009	0.837617	208.936	-0.0309257	0.110869	0.607356	0.999836	8.3391e-06	0.0769545	7.12942e-05	protein_coding	Not_significant	Not_significant	4
ENSG00000105135.15	ILVBL	455.465	0.274277	0.329523	1.13753	0.888273	0.999981	1640.88	-0.306893	0.183994	0.0227715	0.246197	125.172	-0.0200357	0.118415	0.688791	0.999836	8.3391e-06	0.608717	7.12942e-05	retained_intron	Not_significant	Not_significant	4
ENSG00000105171.9	POP4	360.02	-0.28157	0.208151	2.11867	0.713944	0.999981	894.22	0.0964995	0.135082	0.364215	0.868924	138.273	-0.0243786	0.114792	0.661842	0.999836	8.3391e-06	0.0610183	7.12942e-05	protein_coding	Not_significant	Not_significant	4
ENSG00000105173.13	CCNE1	311.623	0.115203	0.241932	0.868536	0.929031	0.999981	922.152	0.199918	0.155276	0.0879478	0.520745	105.193	0.118759	0.177429	0.0769288	0.798784	8.3391e-06	0.283375	0.0975706	protein_coding	Not_significant	Not_significant	4
ENSG00000105176.17	URI1	540.856	0.151939	0.22692	4.46355	0.346891	0.999981	1936.05	0.0346202	0.132509	0.806106	0.990454	149.948	0.0635107	0.127146	0.294615	0.999836	8.3391e-06	0.00416554	7.12942e-05	protein_coding	Not_significant	Not_significant	4
ENSG00000105185.11	PDCD5	981.383	-0.3847	0.137087	12.4633	0.0142187	0.489272	1502.13	0.249724	0.144178	0.0295409	0.289999	468.29	-0.00892132	0.0967525	0.890535	0.999836	0.310449	0.537603	7.12942e-05	protein_coding	Not_significant	Not_significant	4
ENSG00000105186.15	ANKRD27	1267.71	0.0809946	0.134958	1.02064	0.906651	0.999981	5758.26	-0.486828	0.131562	2.90541e-05	0.00142866	232.048	-0.201831	0.196511	0.0354617	0.649289	8.3391e-06	2.84507	0.187562	protein_coding	Not_significant	Not_significant	3
ENSG00000105193.8	RPS16	11381.2	-0.264541	0.241213	3.93672	0.414637	0.999981	24879.5	0.0120376	0.125939	0.907785	0.994553	4702.51	-0.0533408	0.121947	0.351402	0.999836	8.3391e-06	0.00237227	7.12942e-05	protein_coding	Not_significant	Not_significant	4
ENSG00000105197.10	TIMM50	1751.02	0.0419318	0.222873	0.523671	0.971156	0.999981	5254.19	-0.078017	0.139204	0.481055	0.929874	584.213	-0.0180583	0.097428	0.776672	0.999836	8.3391e-06	0.0315761	7.12942e-05	protein_coding	Not_significant	Not_significant	4
ENSG00000105202.7	FBL	4398.87	0.129639	0.173588	3.59381	0.463758	0.999981	11456.9	-0.315968	0.159462	0.0119868	0.164361	1637.44	-0.163194	0.107284	0.0375687	0.657355	8.3391e-06	0.784201	0.1822	protein_coding	Not_significant	Not_significant	4
ENSG00000105220.14	GPI	4918.43	0.345212	0.155452	5.65209	0.226681	0.999981	11731.7	-0.106362	0.128697	0.297541	0.82886	1936.56	0.16263	0.109032	0.0382144	0.657355	8.3391e-06	0.0815189	0.1822	protein_coding	Not_significant	Not_significant	4
ENSG00000105221.16	AKT2	1372.99	0.383987	0.212605	3.66764	0.452851	0.999981	6414.92	-0.180739	0.139227	0.108049	0.574057	233.698	0.0584542	0.119738	0.357127	0.999836	8.3391e-06	0.241045	7.12942e-05	protein_coding	Not_significant	Not_significant	4
ENSG00000105223.19	PLD3	1520.16	0.343319	0.187969	4.37831	0.357221	0.999981	3970.19	-0.15178	0.13816	0.162539	0.67344	565.242	0.0780999	0.110865	0.255199	0.999836	8.3391e-06	0.171701	7.12942e-05	protein_coding	Not_significant	Not_significant	4
ENSG00000105229.6	PIAS4	565.677	0.360206	0.239098	3.99994	0.406014	0.999981	1939.57	-0.264232	0.160413	0.0313831	0.300305	165.089	0.0137159	0.112497	0.80786	0.999836	8.3391e-06	0.522437	7.12942e-05	protein_coding	Not_significant	Not_significant	4
[truncated: 6,495 more rows]

## Sheet: KO_CLONE_2
ENSEMBL	gene_name	interaction_baseMean	interaction_log2FoldChange	interaction_lfcSE	interaction_stat	interaction_pvalue	interaction_padj	RNA_baseMean	RNA_log2FoldChange	RNA_lfcSE	RNA_pvalue	RNA_padj	RIBO_baseMean	RIBO_log2FoldChange	RIBO_lfcSE	RIBO_pvalue	RIBO_padj	interaction_log10_padj	RNA_log10_padj	RIBO_log10_padj	transcript_biotype	Tx_class	fTX_class	n (3 or 4 clones out of 4 are Not significant)
[truncated: 8,076 more rows]

[truncated: 2 more sheets: HET_CLONE_1, HET_CLONE_2]
